# Supplementary material for: In-depth immunochemical characterization of the serum antibody response using a dual-titration microspot assay
Source: Front Immunol. 2025 Feb 25;16:1494624. doi: 10.3389/fimmu.2025.1494624 (PMC11893856; doi:10.3389/fimmu.2025.1494624)
Supplement: Supplementary file 1 [file Table1.xlsx]

## Sheet: IgA
ID	Group	Serum dilution	Antibody	ln[Ag]	ln(FI)
PS303	positive	10	IgA	-11.0021	7.82418
PS303	positive	10	IgA	-11.6952	7.3101
PS303	positive	10	IgA	-12.1007	7.05847
PS303	positive	10	IgA	-12.3884	6.77422
PS303	positive	10	IgA	-13.0815	5.82305
PS303	positive	10	IgA	-13.1993	5.54778
PS303	positive	25	IgA	-11.0021	7.36602
PS303	positive	25	IgA	-11.6952	6.82147
PS303	positive	25	IgA	-12.1007	6.42108
PS303	positive	25	IgA	-12.3884	5.94542
PS303	positive	25	IgA	-13.0815	4.46973
PS303	positive	25	IgA	-13.1993	3.28341
PS303	positive	100	IgA	-11.0021	5.57721
PS303	positive	100	IgA	-11.6952	5.21131
PS303	positive	100	IgA	-12.1007	4.86753
PS303	positive	100	IgA	-12.3884	4.51816
PS303	positive	100	IgA	-13.0815	3.61092
PS303	positive	100	IgA	-13.1993	3.32023
PS303	positive	125	IgA	-11.0021	5.49306
PS303	positive	125	IgA	-11.6952	4.97903
PS303	positive	125	IgA	-12.1007	4.53974
PS303	positive	125	IgA	-12.3884	4.14313
PS303	positive	625	IgA	-11.0021	4.39033
PS303	positive	625	IgA	-11.6952	3.75342
PS303	positive	1000	IgA	-11.0021	3.72167
PS303	positive	1000	IgA	-11.6952	3.01226
PS305	positive	10	IgA	-11.0021	8.28307
PS305	positive	10	IgA	-11.6952	7.91754
PS305	positive	10	IgA	-12.1007	7.41778
PS305	positive	10	IgA	-12.3884	7.07355
PS305	positive	10	IgA	-13.0815	6.45886
PS305	positive	10	IgA	-13.1993	6.22456
PS305	positive	10	IgA	-13.7747	3.55535
PS305	positive	25	IgA	-11.0021	7.49146
PS305	positive	25	IgA	-11.6952	7.12528
PS305	positive	25	IgA	-12.1007	6.77232
PS305	positive	25	IgA	-12.3884	6.41017
PS305	positive	25	IgA	-13.0815	5.73118
PS305	positive	25	IgA	-13.1993	5.38907
PS305	positive	25	IgA	-13.7747	3.09104
PS305	positive	100	IgA	-11.0021	6.11073
PS305	positive	100	IgA	-11.6952	5.64897
PS305	positive	100	IgA	-12.1007	5.37064
PS305	positive	100	IgA	-12.3884	4.85723
PS305	positive	100	IgA	-13.0815	3.61092
PS305	positive	100	IgA	-13.1993	3.39002
PS305	positive	125	IgA	-11.0021	5.90536
PS305	positive	125	IgA	-11.6952	5.48203
PS305	positive	125	IgA	-12.1007	5.1019
PS305	positive	125	IgA	-12.3884	4.55388
PS305	positive	125	IgA	-13.0815	4.28129
PS305	positive	625	IgA	-11.0021	4.59848
PS305	positive	625	IgA	-11.6952	4.23893
PS305	positive	625	IgA	-12.1007	3.66356
PS305	positive	1000	IgA	-11.0021	4.32192
PS305	positive	1000	IgA	-11.6952	3.13549
PS308	positive	10	IgA	-11.0021	8.84376
PS308	positive	10	IgA	-11.6952	8.52476
PS308	positive	10	IgA	-12.1007	8.182
PS308	positive	10	IgA	-12.3884	7.81319
PS308	positive	10	IgA	-13.0815	6.91705
PS308	positive	10	IgA	-13.1993	6.68918
PS308	positive	10	IgA	-13.7747	4.39445
PS308	positive	25	IgA	-11.0021	8.35122
PS308	positive	25	IgA	-11.6952	8.04602
PS308	positive	25	IgA	-12.1007	7.76882
PS308	positive	25	IgA	-12.3884	7.43838
PS308	positive	25	IgA	-13.0815	6.60935
PS308	positive	25	IgA	-13.1993	6.20321
PS308	positive	25	IgA	-13.7747	3.95124
PS308	positive	100	IgA	-11.0021	7.10222
PS308	positive	100	IgA	-11.6952	6.76119
PS308	positive	100	IgA	-12.1007	6.45415
PS308	positive	100	IgA	-12.3884	6.17448
PS308	positive	100	IgA	-13.0815	5.49717
PS308	positive	100	IgA	-13.1993	5.26957
PS308	positive	125	IgA	-11.0021	6.97915
PS308	positive	125	IgA	-11.6952	6.56339
PS308	positive	125	IgA	-12.1007	6.29342
PS308	positive	125	IgA	-12.3884	5.99645
PS308	positive	125	IgA	-13.0815	5.17991
PS308	positive	125	IgA	-13.1993	4.87774
PS308	positive	125	IgA	-13.7747	3.06027
PS308	positive	625	IgA	-11.0021	5.83384
PS308	positive	625	IgA	-11.6952	5.45532
PS308	positive	625	IgA	-12.1007	5.116
PS308	positive	625	IgA	-12.3884	4.6944
PS308	positive	625	IgA	-13.0815	3.53612
PS308	positive	625	IgA	-13.1993	3.4761
PS308	positive	1000	IgA	-11.0021	5.62161
PS308	positive	1000	IgA	-11.6952	4.9028
PS308	positive	1000	IgA	-12.1007	4.73912
PS308	positive	1000	IgA	-12.3884	3.91202
PS308	positive	1000	IgA	-13.0815	3.2581
PS308	positive	1000	IgA	-13.1993	3.10608
PS310	positive	10	IgA	-11.0021	7.75133
PS310	positive	10	IgA	-11.6952	7.67446
PS310	positive	10	IgA	-12.1007	7.54662
PS310	positive	10	IgA	-12.3884	7.37838
PS310	positive	10	IgA	-13.0815	6.8533
PS310	positive	10	IgA	-13.1993	6.59076
PS310	positive	10	IgA	-13.7747	5.62281
PS310	positive	10	IgA	-14.2979	3.39002
PS310	positive	25	IgA	-11.0021	7.03086
PS310	positive	25	IgA	-11.6952	6.77878
PS310	positive	25	IgA	-12.1007	6.6678
PS310	positive	25	IgA	-12.3884	6.40688
PS310	positive	25	IgA	-13.0815	5.74939
PS310	positive	25	IgA	-13.1993	5.61798
PS310	positive	25	IgA	-13.7747	3.41225
PS310	positive	100	IgA	-11.0021	5.9428
PS310	positive	100	IgA	-11.6952	5.76415
PS310	positive	100	IgA	-12.1007	5.50804
PS310	positive	100	IgA	-12.3884	5.21494
PS310	positive	100	IgA	-13.0815	4.55738
PS310	positive	100	IgA	-13.1993	4.25797
PS310	positive	125	IgA	-11.0021	5.743
PS310	positive	125	IgA	-11.6952	5.4999
PS310	positive	125	IgA	-12.1007	5.38755
PS310	positive	125	IgA	-12.3884	5.17615
PS310	positive	125	IgA	-13.0815	4.49237
PS310	positive	125	IgA	-13.1993	4.1795
PS310	positive	625	IgA	-11.0021	5.04772
PS310	positive	625	IgA	-11.6952	4.89285
PS310	positive	625	IgA	-12.1007	4.57471
PS310	positive	625	IgA	-12.3884	4.32192
PS310	positive	625	IgA	-13.0815	3.69718
PS310	positive	625	IgA	-13.1993	3.62878
PS310	positive	1000	IgA	-11.0021	4.67904
PS310	positive	1000	IgA	-11.6952	4.06044
PS310	positive	1000	IgA	-12.1007	3.76892
PS310	positive	1000	IgA	-12.3884	3.1209
PS326	positive	10	IgA	-11.0021	6.54583
PS326	positive	10	IgA	-11.6952	6.34271
PS326	positive	10	IgA	-12.1007	6.02747
PS326	positive	10	IgA	-12.3884	5.44242
PS326	positive	10	IgA	-14.2979	3.16407
PS326	positive	25	IgA	-11.0021	6.45257
PS326	positive	25	IgA	-11.6952	5.75045
PS326	positive	25	IgA	-12.1007	4.78471
PS326	positive	100	IgA	-11.0021	5.25923
PS326	positive	100	IgA	-11.6952	4.47734
PS326	positive	100	IgA	-12.1007	3.30811
PS326	positive	100	IgA	-12.3884	3.07577
PS326	positive	125	IgA	-11.0021	4.56781
PS326	positive	125	IgA	-11.6952	4.27667
PS326	positive	125	IgA	-12.1007	3.46574
PS326	positive	625	IgA	-11.0021	4.7362
PS326	positive	625	IgA	-11.6952	3.58352
PS326	positive	1000	IgA	-11.0021	4.35243
PS326R	positive	10	IgA	-11.0021	7.97016
PS326R	positive	10	IgA	-11.6952	7.61365
PS326R	positive	10	IgA	-12.1007	7.19793
PS326R	positive	10	IgA	-12.3884	6.80941
PS326R	positive	10	IgA	-13.0815	5.84644
PS326R	positive	10	IgA	-13.1993	5.47507
PS326R	positive	20	IgA	-11.0021	7.31522
PS326R	positive	20	IgA	-11.6952	6.90039
PS326R	positive	20	IgA	-12.1007	6.6775
PS326R	positive	20	IgA	-12.3884	6.25062
PS326R	positive	20	IgA	-13.0815	5.19665
PS326R	positive	20	IgA	-13.1993	4.79854
PS326R	positive	40	IgA	-11.0021	6.81418
PS326R	positive	40	IgA	-11.6952	6.33683
PS326R	positive	40	IgA	-12.1007	5.82008
PS326R	positive	40	IgA	-12.3884	5.49031
PS326R	positive	40	IgA	-13.0815	4.51816
PS326R	positive	40	IgA	-13.1993	3.82864
PS326R	positive	80	IgA	-11.0021	5.97804
PS326R	positive	80	IgA	-11.6952	5.60947
PS326R	positive	80	IgA	-12.1007	5.18365
PS326R	positive	80	IgA	-12.3884	4.62824
PS326R	positive	80	IgA	-13.0815	3.61092
PS326R	positive	160	IgA	-11.0021	5.69485
PS326R	positive	160	IgA	-11.6952	5.18739
PS326R	positive	160	IgA	-12.1007	4.47354
PS326R	positive	160	IgA	-12.3884	3.7013
PS326R	positive	320	IgA	-11.0021	5.53207
PS326R	positive	320	IgA	-11.6952	5.10796
PS326R	positive	320	IgA	-12.1007	4.29046
PS329	positive	10	IgA	-11.0021	10.6932
PS329	positive	10	IgA	-11.6952	10.5307
PS329	positive	10	IgA	-12.1007	10.3092
PS329	positive	10	IgA	-12.3884	10.0934
PS329	positive	10	IgA	-13.0815	9.40782
PS329	positive	10	IgA	-13.1993	9.05591
PS329	positive	10	IgA	-13.7747	7.40873
PS329	positive	10	IgA	-14.2979	6.76734
PS329	positive	10	IgA	-14.4678	6.16331
PS329	positive	25	IgA	-11.0021	10.538
PS329	positive	25	IgA	-11.6952	10.3233
PS329	positive	25	IgA	-12.1007	10.1421
PS329	positive	25	IgA	-12.3884	9.8904
PS329	positive	25	IgA	-13.0815	9.02409
PS329	positive	25	IgA	-13.1993	8.84956
PS329	positive	25	IgA	-13.7747	7.49905
PS329	positive	25	IgA	-14.2979	5.68923
PS329	positive	25	IgA	-14.4678	5.071
PS329	positive	100	IgA	-11.0021	10.1318
PS329	positive	100	IgA	-11.6952	9.8297
PS329	positive	100	IgA	-12.1007	9.56322
PS329	positive	100	IgA	-12.3884	9.32105
PS329	positive	100	IgA	-13.0815	8.66452
PS329	positive	100	IgA	-13.1993	8.29796
PS329	positive	100	IgA	-13.7747	6.35147
PS329	positive	100	IgA	-14.2979	5.31485
PS329	positive	100	IgA	-14.4678	3.65498
PS329	positive	125	IgA	-11.0021	9.91286
PS329	positive	125	IgA	-11.6952	9.64277
PS329	positive	125	IgA	-12.1007	9.45733
PS329	positive	125	IgA	-12.3884	9.27834
PS329	positive	125	IgA	-13.0815	8.63022
PS329	positive	125	IgA	-13.1993	8.34933
PS329	positive	125	IgA	-13.7747	6.27602
PS329	positive	125	IgA	-14.2979	4.72147
PS329	positive	125	IgA	-14.4678	3.81404
PS329	positive	625	IgA	-11.0021	8.88313
PS329	positive	625	IgA	-11.6952	8.63391
PS329	positive	625	IgA	-12.1007	8.52971
PS329	positive	625	IgA	-12.3884	8.38496
PS329	positive	625	IgA	-13.0815	7.73514
PS329	positive	625	IgA	-13.1993	7.54416
PS329	positive	625	IgA	-13.7747	6.51125
PS329	positive	625	IgA	-14.2979	3.39002
PS329	positive	1000	IgA	-11.0021	8.2845
PS329	positive	1000	IgA	-11.6952	8.09122
PS329	positive	1000	IgA	-12.1007	7.78572
PS329	positive	1000	IgA	-12.3884	7.63046
PS329	positive	1000	IgA	-13.0815	7.05243
PS329	positive	1000	IgA	-13.1993	6.63463
PS329	positive	1000	IgA	-13.7747	5.12792
PS330	positive	10	IgA	-11.0021	9.53353
PS330	positive	10	IgA	-11.6952	9.01404
PS330	positive	10	IgA	-12.1007	8.56331
PS330	positive	10	IgA	-12.3884	7.99744
PS330	positive	10	IgA	-13.0815	6.89939
PS330	positive	10	IgA	-13.1993	6.37389
PS330	positive	10	IgA	-13.7747	4.36097
PS330	positive	25	IgA	-11.0021	9.12848
PS330	positive	25	IgA	-11.6952	8.80072
PS330	positive	25	IgA	-12.1007	8.38511
PS330	positive	25	IgA	-12.3884	7.97373
PS330	positive	25	IgA	-13.0815	6.77765
PS330	positive	25	IgA	-13.1993	6.48004
PS330	positive	25	IgA	-13.7747	4.09434
PS330	positive	100	IgA	-11.0021	8.17498
PS330	positive	100	IgA	-11.6952	7.87702
PS330	positive	100	IgA	-12.1007	7.62152
PS330	positive	100	IgA	-12.3884	7.35351
PS330	positive	100	IgA	-13.0815	6.64075
PS330	positive	100	IgA	-13.1993	6.29772
PS330	positive	100	IgA	-13.7747	4.22926
PS330	positive	125	IgA	-11.0021	7.72415
PS330	positive	125	IgA	-11.6952	7.29935
PS330	positive	125	IgA	-12.1007	6.74993
PS330	positive	125	IgA	-12.3884	6.35784
PS330	positive	125	IgA	-13.0815	5.3799
PS330	positive	125	IgA	-13.1993	4.91998
PS330	positive	625	IgA	-11.0021	6.67119
PS330	positive	625	IgA	-11.6952	6.25062
PS330	positive	625	IgA	-12.1007	5.99562
PS330	positive	625	IgA	-12.3884	5.71812
PS330	positive	625	IgA	-13.0815	4.90032
PS330	positive	625	IgA	-13.1993	4.68521
PS330	positive	1000	IgA	-11.0021	6.11368
PS330	positive	1000	IgA	-11.6952	5.44961
PS330	positive	1000	IgA	-12.1007	4.92725
PS330	positive	1000	IgA	-12.3884	4.52179
PS331	positive	10	IgA	-11.6952	10.8674
PS331	positive	10	IgA	-12.1007	10.8669
PS331	positive	10	IgA	-12.3884	10.8538
PS331	positive	10	IgA	-13.0815	10.577
PS331	positive	10	IgA	-13.1993	10.3887
PS331	positive	10	IgA	-13.7747	9.6939
PS331	positive	10	IgA	-14.4678	8.09142
PS331	positive	25	IgA	-11.0021	10.2623
PS331	positive	25	IgA	-11.6952	10.4624
PS331	positive	25	IgA	-12.1007	10.5372
PS331	positive	25	IgA	-12.3884	10.4921
PS331	positive	25	IgA	-13.0815	10.2649
PS331	positive	25	IgA	-13.1993	10.1243
PS331	positive	25	IgA	-13.7747	9.244
PS331	positive	25	IgA	-14.4678	8.26753
PS331	positive	100	IgA	-11.0021	9.62289
PS331	positive	100	IgA	-11.6952	9.29496
PS331	positive	100	IgA	-12.1007	9.40426
PS331	positive	100	IgA	-12.3884	9.19238
PS331	positive	100	IgA	-13.0815	8.85262
PS331	positive	100	IgA	-13.1993	8.71533
PS331	positive	100	IgA	-13.7747	7.82244
PS331	positive	100	IgA	-14.2979	6.81454
PS331	positive	100	IgA	-14.4678	6.1305
PS331	positive	125	IgA	-11.6952	9.22694
PS331	positive	125	IgA	-12.1007	9.16729
PS331	positive	125	IgA	-12.3884	9.08273
PS331	positive	125	IgA	-13.0815	8.77044
PS331	positive	125	IgA	-13.1993	8.59162
PS331	positive	125	IgA	-13.7747	7.42436
PS331	positive	125	IgA	-14.4678	5.39816
PS331	positive	625	IgA	-11.0021	7.89195
PS331	positive	625	IgA	-11.6952	7.72709
PS331	positive	625	IgA	-12.1007	7.54926
PS331	positive	625	IgA	-12.3884	7.40245
PS331	positive	625	IgA	-13.0815	6.84339
PS331	positive	625	IgA	-13.1993	6.71093
PS331	positive	625	IgA	-13.7747	5.26614
PS331	positive	625	IgA	-14.2979	4.56435
PS331	positive	625	IgA	-14.4678	4.57814
PS332	positive	10	IgA	-11.0021	9.82457
PS332	positive	10	IgA	-11.6952	9.68361
PS332	positive	10	IgA	-12.1007	9.48663
PS332	positive	10	IgA	-12.3884	9.22766
PS332	positive	10	IgA	-13.0815	8.45041
PS332	positive	10	IgA	-13.1993	8.05907
PS332	positive	10	IgA	-13.7747	6.97852
PS332	positive	10	IgA	-14.2979	5.92604
PS332	positive	10	IgA	-14.4678	5.37528
PS332	positive	25	IgA	-11.0021	9.14978
PS332	positive	25	IgA	-11.6952	9.05509
PS332	positive	25	IgA	-12.1007	8.91382
PS332	positive	25	IgA	-12.3884	8.72312
PS332	positive	25	IgA	-13.0815	7.99182
PS332	positive	25	IgA	-13.1993	7.55695
PS332	positive	25	IgA	-13.7747	6.07074
PS332	positive	25	IgA	-14.2979	4.51086
PS332	positive	100	IgA	-11.0021	8.05092
PS332	positive	100	IgA	-11.6952	7.91316
PS332	positive	100	IgA	-12.1007	7.70241
PS332	positive	100	IgA	-12.3884	7.45433
PS332	positive	100	IgA	-13.0815	6.71093
PS332	positive	100	IgA	-13.1993	6.49426
PS332	positive	100	IgA	-13.7747	5.25923
PS332	positive	100	IgA	-14.2979	3.01226
PS332	positive	125	IgA	-11.0021	7.69894
PS332	positive	125	IgA	-11.6952	7.56648
PS332	positive	125	IgA	-12.1007	7.41055
PS332	positive	125	IgA	-12.3884	7.21008
PS332	positive	125	IgA	-13.0815	6.44731
PS332	positive	125	IgA	-13.1993	6.10405
PS332	positive	125	IgA	-13.7747	4.53618
PS332	positive	625	IgA	-11.0021	6.57461
PS332	positive	625	IgA	-11.6952	6.31536
PS332	positive	625	IgA	-12.1007	6.06146
PS332	positive	625	IgA	-12.3884	5.84064
PS332	positive	625	IgA	-13.0815	5.14361
PS332	positive	625	IgA	-13.1993	4.92241
PS332	positive	625	IgA	-13.7747	3.3322
PS332	positive	1000	IgA	-11.0021	6.0513
PS332	positive	1000	IgA	-11.6952	5.68698
PS332	positive	1000	IgA	-12.1007	5.41016
PS332	positive	1000	IgA	-12.3884	4.95112
PS332	positive	1000	IgA	-13.0815	4.16408
PS332	positive	1000	IgA	-13.1993	3.95763
PS352	positive	10	IgA	-11.0021	4.53618
PS352	positive	10	IgA	-11.6952	4.00125
PS352	positive	10	IgA	-12.1007	3.09104
PS352	positive	25	IgA	-11.0021	4.6217
PS352	positive	25	IgA	-11.6952	4.13783
PS352	positive	25	IgA	-12.1007	3.52636
PS352	positive	100	IgA	-11.0021	4.73327
PS352	positive	125	IgA	-11.0021	3.97656
PS352	positive	125	IgA	-11.6952	3.41225
PS352	positive	625	IgA	-11.0021	4.44657
PS352	positive	625	IgA	-11.6952	3.01226
PS352	positive	1000	IgA	-11.0021	4.52179
PS352	positive	1000	IgA	-11.6952	3.62878
PS352R	positive	10	IgA	-11.0021	5.32788
PS352R	positive	10	IgA	-11.6952	4.70048
PS352R	positive	10	IgA	-12.1007	4.26736
PS352R	positive	10	IgA	-12.3884	3.29584
PS352R	positive	20	IgA	-11.0021	5.01286
PS352R	positive	20	IgA	-11.6952	4.50719
PS352R	positive	20	IgA	-12.1007	4.25797
PS352R	positive	20	IgA	-12.3884	3.55535
PS352R	positive	40	IgA	-11.0021	5.07517
PS352R	positive	40	IgA	-11.6952	4.49981
PS352R	positive	40	IgA	-12.1007	4.15888
PS352R	positive	40	IgA	-12.3884	3.61989
PS352R	positive	80	IgA	-11.0021	4.84156
PS352R	positive	80	IgA	-11.6952	4.40265
PS352R	positive	80	IgA	-12.1007	4.15888
PS352R	positive	80	IgA	-12.3884	3.67207
PS352R	positive	160	IgA	-11.0021	4.96517
PS352R	positive	160	IgA	-11.6952	4.33073
PS352R	positive	160	IgA	-12.1007	3.4761
PS352R	positive	320	IgA	-11.0021	4.82831
PS352R	positive	320	IgA	-11.6952	3.96398
PS352R	positive	320	IgA	-12.1007	3.75342
PS352R	positive	320	IgA	-12.3884	3.19185
PS353	positive	10	IgA	-11.0021	9.00369
PS353	positive	10	IgA	-11.6952	8.68192
PS353	positive	10	IgA	-12.1007	8.29854
PS353	positive	10	IgA	-12.3884	7.84646
PS353	positive	10	IgA	-13.0815	6.5157
PS353	positive	10	IgA	-13.1993	6.1506
PS353	positive	25	IgA	-11.0021	8.09986
PS353	positive	25	IgA	-11.6952	7.94862
PS353	positive	25	IgA	-12.1007	7.67508
PS353	positive	25	IgA	-12.3884	7.24779
PS353	positive	25	IgA	-13.0815	5.75257
PS353	positive	25	IgA	-13.1993	4.86497
PS353	positive	25	IgA	-13.7747	4.02535
PS353	positive	100	IgA	-11.0021	6.86936
PS353	positive	100	IgA	-11.6952	6.48004
PS353	positive	100	IgA	-12.1007	6.09732
PS353	positive	100	IgA	-12.3884	5.61434
PS353	positive	100	IgA	-13.0815	3.69718
PS353	positive	100	IgA	-13.1993	3.57422
PS353	positive	125	IgA	-11.0021	6.6107
PS353	positive	125	IgA	-11.6952	6.27413
PS353	positive	125	IgA	-12.1007	5.9108
PS353	positive	125	IgA	-12.3884	5.55554
PS353	positive	125	IgA	-13.0815	4.16925
PS353	positive	125	IgA	-13.1993	3.8712
PS353	positive	625	IgA	-11.0021	3.97029
PS353	positive	625	IgA	-11.6952	3.69718
PS353	positive	625	IgA	-12.1007	3.65498
PS353	positive	1000	IgA	-11.0021	4.15366
PS601	positive	10	IgA	-11.0021	8.93393
PS601	positive	10	IgA	-11.6952	8.83836
PS601	positive	10	IgA	-12.1007	8.74295
PS601	positive	10	IgA	-12.3884	8.55712
PS601	positive	10	IgA	-13.0815	8.08508
PS601	positive	10	IgA	-13.1993	7.72371
PS601	positive	10	IgA	-13.7747	7.07525
PS601	positive	10	IgA	-14.2979	6.33446
PS601	positive	10	IgA	-14.4678	5.70822
PS601	positive	25	IgA	-11.0021	8.19992
PS601	positive	25	IgA	-11.6952	8.01775
PS601	positive	25	IgA	-12.1007	7.87474
PS601	positive	25	IgA	-12.3884	7.7178
PS601	positive	25	IgA	-13.0815	7.06846
PS601	positive	25	IgA	-13.1993	6.80202
PS601	positive	25	IgA	-13.7747	6.0692
PS601	positive	25	IgA	-14.2979	5.57595
PS601	positive	25	IgA	-14.4678	4.83628
PS601	positive	100	IgA	-11.0021	6.88415
PS601	positive	100	IgA	-11.6952	6.74367
PS601	positive	100	IgA	-12.1007	6.49979
PS601	positive	100	IgA	-12.3884	6.32257
PS601	positive	100	IgA	-13.0815	5.72576
PS601	positive	100	IgA	-13.1993	5.42642
PS601	positive	100	IgA	-13.7747	4.77068
PS601	positive	100	IgA	-14.2979	4.30856
PS601	positive	100	IgA	-14.4678	3.24519
PS601	positive	125	IgA	-11.0021	6.65071
PS601	positive	125	IgA	-11.6952	6.48311
PS601	positive	125	IgA	-12.1007	6.27915
PS601	positive	125	IgA	-12.3884	6.18689
PS601	positive	125	IgA	-13.0815	5.66873
PS601	positive	125	IgA	-13.1993	5.39665
PS601	positive	125	IgA	-13.7747	4.58836
PS601	positive	625	IgA	-11.0021	5.13776
PS601	positive	625	IgA	-11.6952	4.99946
PS601	positive	625	IgA	-12.1007	4.85981
PS601	positive	625	IgA	-12.3884	4.63796
PS601	positive	625	IgA	-13.0815	3.74557
PS601	positive	625	IgA	-13.1993	3.23212
PS601	positive	1000	IgA	-11.0021	5.03261
PS601	positive	1000	IgA	-11.6952	4.66658
PS601	positive	1000	IgA	-12.1007	4.42285
PS601	positive	1000	IgA	-12.3884	4.11632
PS601	positive	1000	IgA	-13.0815	3.23212
PS604	positive	10	IgA	-11.0021	7.6009
PS604	positive	10	IgA	-11.6952	7.24803
PS604	positive	10	IgA	-12.1007	7.02317
PS604	positive	10	IgA	-12.3884	6.5391
PS604	positive	10	IgA	-13.0815	5.53207
PS604	positive	10	IgA	-13.1993	4.81489
PS604	positive	10	IgA	-13.7747	3.09104
PS604	positive	25	IgA	-11.0021	6.47902
PS604	positive	25	IgA	-11.6952	6.84517
PS604	positive	25	IgA	-12.1007	6.61829
PS604	positive	25	IgA	-12.3884	6.25126
PS604	positive	25	IgA	-13.0815	5.10998
PS604	positive	25	IgA	-13.1993	4.48488
PS604	positive	100	IgA	-11.0021	5.90172
PS604	positive	100	IgA	-11.6952	5.15714
PS604	positive	100	IgA	-12.1007	4.9028
PS604	positive	100	IgA	-12.3884	4.48864
PS604	positive	100	IgA	-13.0815	3.37872
PS604	positive	125	IgA	-11.0021	4.99721
PS604	positive	125	IgA	-11.6952	4.86497
PS604	positive	125	IgA	-12.1007	4.79027
PS604	positive	125	IgA	-12.3884	4.39033
PS604	positive	625	IgA	-11.0021	4.62497
PS604	positive	625	IgA	-11.6952	3.97656
PS604	positive	1000	IgA	-11.0021	4.85981
PS604	positive	1000	IgA	-11.6952	4.29502
PS604	positive	1000	IgA	-12.1007	3.48636
PS607	positive	10	IgA	-11.0021	10.2819
PS607	positive	10	IgA	-11.6952	10.2286
PS607	positive	10	IgA	-12.1007	10.1695
PS607	positive	10	IgA	-12.3884	10.0497
PS607	positive	10	IgA	-13.0815	9.41415
PS607	positive	10	IgA	-13.1993	9.05283
PS607	positive	10	IgA	-13.7747	6.90575
PS607	positive	10	IgA	-14.2979	5.23821
PS607	positive	10	IgA	-14.4678	3.09104
PS607	positive	25	IgA	-11.0021	9.74003
PS607	positive	25	IgA	-11.6952	9.69392
PS607	positive	25	IgA	-12.1007	9.57519
PS607	positive	25	IgA	-12.3884	9.49492
PS607	positive	25	IgA	-13.0815	8.84068
PS607	positive	25	IgA	-13.1993	8.86536
PS607	positive	25	IgA	-13.7747	6.83015
PS607	positive	100	IgA	-11.0021	8.5923
PS607	positive	100	IgA	-11.6952	8.49092
PS607	positive	100	IgA	-12.1007	8.45447
PS607	positive	100	IgA	-12.3884	8.46625
PS607	positive	100	IgA	-13.0815	8.147
PS607	positive	100	IgA	-13.1993	7.93128
PS607	positive	100	IgA	-13.7747	6.06765
PS607	positive	100	IgA	-14.2979	3.09104
PS607	positive	125	IgA	-11.0021	8.2813
PS607	positive	125	IgA	-11.6952	8.16707
PS607	positive	125	IgA	-12.1007	8.08836
PS607	positive	125	IgA	-12.3884	8.05166
PS607	positive	125	IgA	-13.0815	7.65949
PS607	positive	125	IgA	-13.1993	7.44015
PS607	positive	125	IgA	-13.7747	5.38296
PS607	positive	625	IgA	-11.0021	7.13913
PS607	positive	625	IgA	-11.6952	6.85541
PS607	positive	625	IgA	-12.1007	6.7972
PS607	positive	625	IgA	-12.3884	6.71498
PS607	positive	625	IgA	-13.0815	6.37559
PS607	positive	625	IgA	-13.1993	6.21661
PS607	positive	625	IgA	-13.7747	4.15888
PS607	positive	1000	IgA	-11.0021	6.46511
PS607	positive	1000	IgA	-11.6952	6.38744
PS607	positive	1000	IgA	-12.1007	6.34681
PS607	positive	1000	IgA	-12.3884	6.24287
PS607	positive	1000	IgA	-13.0815	5.86174
PS607	positive	1000	IgA	-13.1993	5.61556
PS607	positive	1000	IgA	-13.7747	3.62878
PS609	positive	10	IgA	-11.0021	7.14283
PS609	positive	10	IgA	-11.6952	6.90408
PS609	positive	10	IgA	-12.1007	6.55914
PS609	positive	10	IgA	-12.3884	6.19304
PS609	positive	10	IgA	-13.0815	4.88784
PS609	positive	10	IgA	-13.1993	4.46591
PS609	positive	25	IgA	-11.0021	6.56526
PS609	positive	25	IgA	-11.6952	6.28724
PS609	positive	25	IgA	-12.1007	5.98141
PS609	positive	25	IgA	-12.3884	5.71483
PS609	positive	25	IgA	-13.0815	4.29955
PS609	positive	25	IgA	-13.1993	3.3673
PS609	positive	100	IgA	-11.0021	5.76832
PS609	positive	100	IgA	-11.6952	5.28151
PS609	positive	100	IgA	-12.1007	5.07517
PS609	positive	100	IgA	-12.3884	4.73327
PS609	positive	100	IgA	-13.0815	3.56483
PS609	positive	100	IgA	-13.1993	3.07577
PS609	positive	125	IgA	-11.0021	5.51074
PS609	positive	125	IgA	-11.6952	5.08554
PS609	positive	125	IgA	-12.1007	4.59175
PS609	positive	125	IgA	-12.3884	4.31749
PS609	positive	625	IgA	-11.0021	5.0689
PS609	positive	625	IgA	-11.6952	4.43872
PS609	positive	1000	IgA	-11.0021	5.1911
PS609	positive	1000	IgA	-11.6952	4.44657
PS609	positive	1000	IgA	-12.1007	3.52636
PS610	positive	10	IgA	-11.0021	8.84414
PS610	positive	10	IgA	-11.6952	8.67573
PS610	positive	10	IgA	-12.1007	8.48419
PS610	positive	10	IgA	-12.3884	8.31711
PS610	positive	10	IgA	-13.0815	7.79784
PS610	positive	10	IgA	-13.1993	7.63434
PS610	positive	10	IgA	-13.7747	6.3315
PS610	positive	10	IgA	-14.2979	4.12713
PS610	positive	25	IgA	-11.0021	8.25548
PS610	positive	25	IgA	-11.6952	8.12652
PS610	positive	25	IgA	-12.1007	8.03636
PS610	positive	25	IgA	-12.3884	7.8287
PS610	positive	25	IgA	-13.0815	7.36434
PS610	positive	25	IgA	-13.1993	7.25253
PS610	positive	25	IgA	-13.7747	5.81413
PS610	positive	25	IgA	-14.2979	3.21888
PS610	positive	125	IgA	-11.0021	6.70073
PS610	positive	125	IgA	-11.6952	6.45677
PS610	positive	125	IgA	-12.1007	6.40247
PS610	positive	125	IgA	-12.3884	6.12614
PS610	positive	125	IgA	-13.0815	5.59223
PS610	positive	125	IgA	-13.1993	5.38143
PS610	positive	125	IgA	-13.7747	3.54578
PS610	positive	625	IgA	-11.0021	5.63598
PS610	positive	625	IgA	-11.6952	5.28151
PS610	positive	625	IgA	-12.1007	5.17803
PS610	positive	625	IgA	-12.3884	4.8701
PS610	positive	625	IgA	-13.0815	4.39856
PS610	positive	625	IgA	-13.1993	4.1795
PS610	positive	1000	IgA	-11.0021	5.44961
PS610	positive	1000	IgA	-11.6952	4.90032
PS610	positive	1000	IgA	-12.1007	4.79854
PS610	positive	1000	IgA	-12.3884	4.52541
PS610	positive	1000	IgA	-13.0815	3.7612
PS610	positive	1000	IgA	-13.1993	3.30811
PS611	positive	10	IgA	-11.0021	8.02932
PS611	positive	10	IgA	-11.6952	7.49406
PS611	positive	10	IgA	-12.1007	7.02761
PS611	positive	10	IgA	-12.3884	6.46303
PS611	positive	10	IgA	-13.0815	5.04127
PS611	positive	10	IgA	-13.1993	4.25797
PS611	positive	25	IgA	-11.0021	7.2946
PS611	positive	25	IgA	-11.6952	6.93082
PS611	positive	25	IgA	-12.1007	6.45729
PS611	positive	25	IgA	-12.3884	6.23441
PS611	positive	25	IgA	-13.0815	4.58156
PS611	positive	25	IgA	-13.1993	3.87812
PS611	positive	100	IgA	-11.0021	6.1506
PS611	positive	100	IgA	-11.6952	5.5885
PS611	positive	100	IgA	-12.1007	5.02607
PS611	positive	100	IgA	-12.3884	4.62824
PS611	positive	100	IgA	-13.0815	3.10608
PS611	positive	125	IgA	-11.0021	5.80413
PS611	positive	125	IgA	-11.6952	5.24351
PS611	positive	125	IgA	-12.1007	4.85463
PS611	positive	125	IgA	-12.3884	3.70541
PS611	positive	625	IgA	-11.0021	5.03479
PS611	positive	625	IgA	-11.6952	4.57127
PS611	positive	625	IgA	-12.1007	4.03719
PS611	positive	625	IgA	-12.3884	3.41225
PS611	positive	1000	IgA	-11.0021	5.16097
PS611	positive	1000	IgA	-11.6952	4.04888
PS619	positive	10	IgA	-11.0021	10.5467
PS619	positive	10	IgA	-11.6952	10.4879
PS619	positive	10	IgA	-12.1007	10.3712
PS619	positive	10	IgA	-12.3884	10.1401
PS619	positive	10	IgA	-13.0815	9.49852
PS619	positive	10	IgA	-13.1993	9.23295
PS619	positive	10	IgA	-13.7747	7.76387
PS619	positive	10	IgA	-14.2979	5.01948
PS619	positive	25	IgA	-11.0021	10.0901
PS619	positive	25	IgA	-11.6952	10.022
PS619	positive	25	IgA	-12.1007	9.84628
PS619	positive	25	IgA	-12.3884	9.6031
PS619	positive	25	IgA	-13.0815	8.83409
PS619	positive	25	IgA	-13.1993	8.51573
PS619	positive	25	IgA	-13.7747	7.4896
PS619	positive	25	IgA	-14.2979	5.26786
PS619	positive	100	IgA	-11.0021	9.32343
PS619	positive	100	IgA	-11.6952	9.28767
PS619	positive	100	IgA	-12.1007	9.19563
PS619	positive	100	IgA	-12.3884	9.0435
PS619	positive	100	IgA	-13.0815	8.64576
PS619	positive	100	IgA	-13.1993	8.43678
PS619	positive	100	IgA	-13.7747	7.37191
PS619	positive	100	IgA	-14.2979	5.51879
PS619	positive	125	IgA	-11.0021	8.98331
PS619	positive	125	IgA	-11.6952	8.98557
PS619	positive	125	IgA	-12.1007	8.74364
PS619	positive	125	IgA	-12.3884	8.55031
PS619	positive	125	IgA	-13.0815	7.91899
PS619	positive	125	IgA	-13.1993	7.58765
PS619	positive	125	IgA	-13.7747	6.22588
PS619	positive	125	IgA	-14.2979	5.0876
PS619	positive	625	IgA	-11.0021	7.82844
PS619	positive	625	IgA	-11.6952	7.74211
PS619	positive	625	IgA	-12.1007	7.55869
PS619	positive	625	IgA	-12.3884	7.43169
PS619	positive	625	IgA	-13.0815	6.91902
PS619	positive	625	IgA	-13.1993	6.65972
PS619	positive	625	IgA	-13.7747	5.68017
PS619	positive	625	IgA	-14.2979	3.8712
PS619	positive	1000	IgA	-11.0021	7.24637
PS619	positive	1000	IgA	-11.6952	7.13143
PS619	positive	1000	IgA	-12.1007	6.9979
PS619	positive	1000	IgA	-12.3884	6.80904
PS619	positive	1000	IgA	-13.0815	6.22456
PS619	positive	1000	IgA	-13.1993	5.8999
PS619	positive	1000	IgA	-13.7747	4.74203
PS620	positive	10	IgA	-11.0021	9.51711
PS620	positive	10	IgA	-11.6952	9.37588
PS620	positive	10	IgA	-12.1007	9.17571
PS620	positive	10	IgA	-12.3884	8.95295
PS620	positive	10	IgA	-13.0815	8.30729
PS620	positive	10	IgA	-13.1993	7.78572
PS620	positive	10	IgA	-13.7747	7.17063
PS620	positive	10	IgA	-14.2979	5.97126
PS620	positive	10	IgA	-14.4678	5.04343
PS620	positive	25	IgA	-11.0021	8.83434
PS620	positive	25	IgA	-11.6952	8.81036
PS620	positive	25	IgA	-12.1007	8.63847
PS620	positive	25	IgA	-12.3884	8.49331
PS620	positive	25	IgA	-13.0815	7.75004
PS620	positive	25	IgA	-13.1993	7.24065
PS620	positive	25	IgA	-13.7747	6.42162
PS620	positive	25	IgA	-14.2979	5.16479
PS620	positive	25	IgA	-14.4678	3.85015
PS620	positive	100	IgA	-11.0021	7.82578
PS620	positive	100	IgA	-11.6952	7.63466
PS620	positive	100	IgA	-12.1007	7.47534
PS620	positive	100	IgA	-12.3884	7.2887
PS620	positive	100	IgA	-13.0815	6.66738
PS620	positive	100	IgA	-13.1993	6.51866
PS620	positive	100	IgA	-13.7747	5.62762
PS620	positive	100	IgA	-14.2979	4.26736
PS620	positive	100	IgA	-14.4678	3.71357
PS620	positive	125	IgA	-11.0021	7.44073
PS620	positive	125	IgA	-11.6952	7.34945
PS620	positive	125	IgA	-12.1007	7.21915
PS620	positive	125	IgA	-12.3884	7.04549
PS620	positive	125	IgA	-13.0815	6.4324
PS620	positive	125	IgA	-13.1993	6.08753
PS620	positive	125	IgA	-13.7747	5.47646
PS620	positive	125	IgA	-14.2979	4.00733
PS620	positive	625	IgA	-11.0021	6.26657
PS620	positive	625	IgA	-11.6952	6.06301
PS620	positive	625	IgA	-12.1007	5.83676
PS620	positive	625	IgA	-12.3884	5.63954
PS620	positive	625	IgA	-13.0815	4.94402
PS620	positive	625	IgA	-13.1993	4.83892
PS620	positive	625	IgA	-13.7747	3.96398
PS620	positive	1000	IgA	-11.0021	5.86647
PS620	positive	1000	IgA	-11.6952	5.52943
PS620	positive	1000	IgA	-12.1007	5.24702
PS620	positive	1000	IgA	-12.3884	4.92725
PS620	positive	1000	IgA	-13.0815	4.28129
PS620	positive	1000	IgA	-13.1993	4.12713
PS623	positive	10	IgA	-11.0021	6.96319
PS623	positive	10	IgA	-11.6952	6.36188
PS623	positive	10	IgA	-12.1007	5.90445
PS623	positive	10	IgA	-12.3884	5.46947
PS623	positive	10	IgA	-13.0815	4.19971
PS623	positive	10	IgA	-13.1993	3.62878
PS623	positive	25	IgA	-11.0021	6.25447
PS623	positive	25	IgA	-11.6952	5.92158
PS623	positive	25	IgA	-12.1007	5.55811
PS623	positive	25	IgA	-12.3884	5.05199
PS623	positive	25	IgA	-13.0815	3.95124
PS623	positive	100	IgA	-11.0021	5.22754
PS623	positive	100	IgA	-11.6952	4.70351
PS623	positive	100	IgA	-12.1007	4.33511
PS623	positive	100	IgA	-12.3884	3.69718
PS623	positive	125	IgA	-11.0021	4.93687
PS623	positive	125	IgA	-11.6952	4.12713
PS623	positive	125	IgA	-12.1007	3.3673
PS623	positive	125	IgA	-12.3884	3.04452
PS623	positive	625	IgA	-11.0021	4.43872
PS623	positive	625	IgA	-11.6952	3.80666
PS623	positive	625	IgA	-12.1007	3.4761
PS623	positive	1000	IgA	-11.0021	4.22926
PS623	positive	1000	IgA	-11.6952	3.79174
PS623	positive	1000	IgA	-12.1007	3.10608
PN11	negative	5	IgA	-11.0021	5.86835
PN11	negative	5	IgA	-11.6952	4.96981
PN11	negative	5	IgA	-12.1007	4.30856
PN11	negative	10	IgA	-11.0021	5.30662
PN11	negative	10	IgA	-11.6952	4.40672
PN11	negative	10	IgA	-12.1007	4.16925
PN11	negative	10	IgA	-12.3884	3.41225
PN11	negative	25	IgA	-11.0021	4.61842
PN11	negative	25	IgA	-11.6952	3.64632
PN11	negative	25	IgA	-12.1007	3.01226
PN11	negative	100	IgA	-11.0021	4.11087
PN11	negative	100	IgA	-11.6952	3.52636
PN11	negative	100	IgA	-12.1007	3.09104
PN11	negative	125	IgA	-11.0021	3.91867
PN11	negative	125	IgA	-11.6952	3.37872
PN11	negative	625	IgA	-11.0021	3.7297
PN11	negative	625	IgA	-11.6952	3.09104
PN12	negative	5	IgA	-11.0021	6.87833
PN12	negative	5	IgA	-11.6952	6.15698
PN12	negative	5	IgA	-12.1007	5.86268
PN12	negative	5	IgA	-12.3884	4.8701
PN12	negative	10	IgA	-11.0021	6.13014
PN12	negative	10	IgA	-11.6952	5.36753
PN12	negative	10	IgA	-12.1007	4.49981
PN12	negative	25	IgA	-11.0021	4.67904
PN12	negative	25	IgA	-11.6952	3.62878
PN12	negative	25	IgA	-14.2979	2.30259
PN12	negative	25	IgA	-14.4678	1.67398
PN12	negative	100	IgA	-11.0021	4.45435
PN12	negative	100	IgA	-11.6952	3.49651
PN12	negative	100	IgA	-12.1007	3.19185
PN12	negative	100	IgA	-12.3884	1.99243
PN12	negative	125	IgA	-11.0021	4.28129
PN12	negative	125	IgA	-11.6952	3.27084
PN12	negative	125	IgA	-12.1007	2.63906
PN12	negative	625	IgA	-11.0021	3.97029
PN12	negative	625	IgA	-11.6952	3.30811
PN12	negative	625	IgA	-12.1007	2.51231
PN13	negative	5	IgA	-13.0815	5.11799
PN13	negative	5	IgA	-14.2979	5.31321
PN13	negative	10	IgA	-14.4678	3.81404
PN13	negative	625	IgA	-11.0021	3.81404
PN13	negative	625	IgA	-11.6952	3.34404
PN14	negative	5	IgA	-11.0021	4.98132
PN14	negative	5	IgA	-11.6952	3.61989
PN14	negative	5	IgA	-12.1007	3.04452
PN14	negative	10	IgA	-11.0021	4.61181
PN14	negative	25	IgA	-11.0021	3.95124
PN14	negative	100	IgA	-11.0021	3.61092
PN14	negative	125	IgA	-11.0021	3.17805
PN14	negative	625	IgA	-11.0021	3.4761
PN15	negative	5	IgA	-11.0021	6.07993
PN15	negative	5	IgA	-11.6952	5.47227
PN15	negative	5	IgA	-12.1007	4.57814
PN15	negative	10	IgA	-11.0021	5.74407
PN15	negative	10	IgA	-11.6952	5.16097
PN15	negative	10	IgA	-12.1007	4.63796
PN15	negative	10	IgA	-12.3884	4.20966
PN15	negative	25	IgA	-11.0021	5.7568
PN15	negative	25	IgA	-11.6952	5.28489
PN15	negative	25	IgA	-12.1007	4.86497
PN15	negative	25	IgA	-12.3884	4.43478
PN15	negative	100	IgA	-11.0021	5.586
PN15	negative	100	IgA	-11.6952	5.03695
PN15	negative	100	IgA	-12.1007	4.67594
PN15	negative	100	IgA	-12.3884	4.33511
PN15	negative	100	IgA	-13.0815	3.21888
PN15	negative	125	IgA	-11.0021	5.54518
PN15	negative	125	IgA	-11.6952	5.04557
PN15	negative	125	IgA	-12.1007	4.77068
PN15	negative	125	IgA	-12.3884	4.22926
PN15	negative	125	IgA	-13.0815	3.53612
PN15	negative	625	IgA	-11.0021	5.18739
PN15	negative	625	IgA	-11.6952	4.57127
PN15	negative	625	IgA	-12.1007	4.25325
PN15	negative	625	IgA	-12.3884	3.90533
PN16	negative	5	IgA	-11.0021	4.85463
PN16	negative	5	IgA	-11.6952	3.55535
PN16	negative	10	IgA	-11.0021	4.67594
PN16	negative	10	IgA	-11.6952	3.96398
PN16	negative	10	IgA	-12.1007	3.04452
PN16	negative	25	IgA	-11.0021	4.34381
PN16	negative	25	IgA	-11.6952	3.57422
PN16	negative	25	IgA	-12.1007	3.1209
PN16	negative	100	IgA	-11.0021	3.90533
PN16	negative	100	IgA	-11.6952	3.42318
PN16	negative	125	IgA	-11.0021	3.61092
PN16	negative	625	IgA	-11.0021	3.94481
PN17	negative	5	IgA	-11.0021	7.27517
PN17	negative	5	IgA	-11.6952	6.92494
PN17	negative	5	IgA	-12.1007	6.63332
PN17	negative	5	IgA	-12.3884	6.50976
PN17	negative	5	IgA	-13.0815	5.67447
PN17	negative	5	IgA	-13.1993	5.51879
PN17	negative	5	IgA	-13.7747	3.67207
PN17	negative	10	IgA	-11.0021	6.94698
PN17	negative	10	IgA	-11.6952	6.55251
PN17	negative	10	IgA	-12.1007	6.191
PN17	negative	10	IgA	-12.3884	5.967
PN17	negative	10	IgA	-13.0815	5.02607
PN17	negative	10	IgA	-13.1993	4.85981
PN17	negative	10	IgA	-13.7747	3.74557
PN17	negative	25	IgA	-11.0021	6.05209
PN17	negative	25	IgA	-11.6952	5.58974
PN17	negative	25	IgA	-12.1007	5.47227
PN17	negative	25	IgA	-12.3884	5.18925
PN17	negative	25	IgA	-13.0815	4.33947
PN17	negative	25	IgA	-13.1993	3.65498
PN17	negative	100	IgA	-11.0021	4.83892
PN17	negative	100	IgA	-11.6952	4.36522
PN17	negative	100	IgA	-12.1007	4.02535
PN17	negative	100	IgA	-12.3884	3.79923
PN17	negative	100	IgA	-13.0815	3.28341
PN17	negative	100	IgA	-13.1993	3.1209
PN17	negative	125	IgA	-11.0021	4.63473
PN17	negative	125	IgA	-11.6952	4.37366
PN17	negative	125	IgA	-12.1007	4.01338
PN17	negative	125	IgA	-12.3884	3.43399
PN17	negative	625	IgA	-11.0021	4.16408
PN17	negative	625	IgA	-11.6952	3.82137
PN17	negative	625	IgA	-12.1007	3.07577
PN17	negative	625	IgA	-12.3884	3.28341
PN18	negative	5	IgA	-11.0021	5.05625
PN18	negative	5	IgA	-11.6952	4.09988
PN18	negative	10	IgA	-11.0021	4.8752
PN18	negative	10	IgA	-11.6952	3.95763
PN18	negative	25	IgA	-11.0021	4.60517
PN18	negative	25	IgA	-11.6952	3.75342
PN18	negative	25	IgA	-12.1007	3.09104
PN18	negative	100	IgA	-11.0021	3.85721
PN18	negative	100	IgA	-11.6952	3.51651
PN18	negative	100	IgA	-12.1007	3.23212
PN18	negative	125	IgA	-11.0021	4.02535
PN18	negative	125	IgA	-11.6952	3.70541
PN18	negative	125	IgA	-12.1007	3.32023
PN18	negative	625	IgA	-11.0021	3.63759
PN18	negative	625	IgA	-11.6952	3.21888
PN18	negative	625	IgA	-12.1007	3.07577
PN18	negative	625	IgA	-12.3884	3.30811
PN19	negative	5	IgA	-11.0021	6.14776
PN19	negative	5	IgA	-11.6952	5.47786
PN19	negative	10	IgA	-11.0021	5.97973
PN19	negative	10	IgA	-11.6952	5.56707
PN19	negative	10	IgA	-12.1007	5.01948
PN19	negative	25	IgA	-11.0021	5.9144
PN19	negative	25	IgA	-11.6952	5.47367
PN19	negative	25	IgA	-12.1007	5.01948
PN19	negative	25	IgA	-12.3884	4.57814
PN19	negative	100	IgA	-11.0021	5.4453
PN19	negative	100	IgA	-11.6952	5.11399
PN19	negative	100	IgA	-12.1007	4.66658
PN19	negative	100	IgA	-12.3884	4.22926
PN19	negative	125	IgA	-11.0021	5.30992
PN19	negative	125	IgA	-11.6952	5.04557
PN19	negative	125	IgA	-12.1007	4.68521
PN19	negative	125	IgA	-12.3884	4.29955
PN19	negative	125	IgA	-13.0815	3.51651
PN19	negative	625	IgA	-11.0021	5.3799
PN19	negative	625	IgA	-11.6952	4.89035
PN19	negative	625	IgA	-12.1007	4.45822
PN19	negative	625	IgA	-12.3884	3.52636
PN20	negative	5	IgA	-11.0021	5.45674
PN20	negative	5	IgA	-11.6952	3.85721
PN20	negative	5	IgA	-12.1007	3.21888
PN20	negative	10	IgA	-11.0021	4.98361
PN20	negative	10	IgA	-11.6952	4.75932
PN20	negative	10	IgA	-12.1007	3.95763
PN20	negative	25	IgA	-11.0021	4.51816
PN20	negative	25	IgA	-11.6952	3.79923
PN20	negative	25	IgA	-12.1007	3.62878
PN20	negative	25	IgA	-12.3884	3.14988
PN20	negative	100	IgA	-11.0021	4.17439
PN20	negative	100	IgA	-11.6952	3.21888
PN20	negative	100	IgA	-12.1007	3.13549
PN20	negative	125	IgA	-11.0021	3.77659
PN20	negative	625	IgA	-11.0021	3.77659
PN20	negative	625	IgA	-11.6952	3.17805
PN20	negative	625	IgA	-12.1007	3.09104

## Sheet: IgG
ID	Group	Serum dilution	Antibody	ln[Ag]	ln(FI)
PS303	positive	10	IgG	-11.0021	8.95442
PS303	positive	10	IgG	-11.6952	8.62029
PS303	positive	10	IgG	-12.1007	8.38237
PS303	positive	10	IgG	-12.3884	8.13192
PS303	positive	10	IgG	-13.0815	7.31344
PS303	positive	10	IgG	-13.1993	7.05704
PS303	positive	10	IgG	-13.7747	3.23212
PS303	positive	25	IgG	-11.0021	8.33391
PS303	positive	25	IgG	-11.6952	7.88783
PS303	positive	25	IgG	-12.1007	7.48381
PS303	positive	25	IgG	-12.3884	6.99516
PS303	positive	25	IgG	-13.0815	5.56707
PS303	positive	25	IgG	-13.1993	4.72443
PS303	positive	100	IgG	-11.0021	6.78483
PS303	positive	100	IgG	-11.6952	6.38688
PS303	positive	100	IgG	-12.1007	6.0898
PS303	positive	100	IgG	-12.3884	5.88518
PS303	positive	100	IgG	-13.0815	5.18178
PS303	positive	100	IgG	-13.1993	4.61842
PS303	positive	125	IgG	-11.0021	6.66441
PS303	positive	125	IgG	-11.6952	6.19712
PS303	positive	125	IgG	-12.1007	5.82895
PS303	positive	125	IgG	-12.3884	5.59842
PS303	positive	125	IgG	-13.0815	4.82297
PS303	positive	125	IgG	-13.1993	4.46973
PS303	positive	625	IgG	-11.0021	5.57215
PS303	positive	625	IgG	-11.6952	4.32192
PS303	positive	625	IgG	-12.1007	4.11087
PS303	positive	625	IgG	-12.3884	3.98898
PS303	positive	625	IgG	-13.0815	3.55535
PS303	positive	625	IgG	-13.1993	3.27084
PS303	positive	1000	IgG	-11.0021	5.20766
PS303	positive	1000	IgG	-11.6952	4.14841
PS303	positive	1000	IgG	-12.1007	3.74557
PS303	positive	1000	IgG	-12.3884	3.30811
PS305	positive	10	IgG	-11.0021	10.5199
PS305	positive	10	IgG	-11.6952	10.2795
PS305	positive	10	IgG	-12.1007	10.1048
PS305	positive	10	IgG	-12.3884	9.91874
PS305	positive	10	IgG	-13.0815	9.25884
PS305	positive	10	IgG	-13.1993	8.98878
PS305	positive	10	IgG	-13.7747	7.90372
PS305	positive	10	IgG	-14.2979	6.6695
PS305	positive	10	IgG	-14.4678	5.52943
PS305	positive	25	IgG	-11.0021	10.0534
PS305	positive	25	IgG	-11.6952	9.87158
PS305	positive	25	IgG	-12.1007	9.61447
PS305	positive	25	IgG	-12.3884	9.32248
PS305	positive	25	IgG	-13.0815	8.55731
PS305	positive	25	IgG	-13.1993	8.42259
PS305	positive	25	IgG	-13.7747	7.04578
PS305	positive	100	IgG	-11.0021	9.04358
PS305	positive	100	IgG	-11.6952	8.733
PS305	positive	100	IgG	-12.1007	8.58479
PS305	positive	100	IgG	-12.3884	8.32134
PS305	positive	100	IgG	-13.0815	7.70075
PS305	positive	100	IgG	-13.1993	7.49961
PS305	positive	100	IgG	-13.7747	6.09357
PS305	positive	125	IgG	-11.0021	8.85951
PS305	positive	125	IgG	-11.6952	8.62581
PS305	positive	125	IgG	-12.1007	8.48914
PS305	positive	125	IgG	-12.3884	8.23995
PS305	positive	125	IgG	-13.0815	7.78295
PS305	positive	125	IgG	-13.1993	7.24637
PS305	positive	125	IgG	-13.7747	5.80312
PS305	positive	125	IgG	-14.2979	4.02535
PS305	positive	625	IgG	-11.0021	7.35137
PS305	positive	625	IgG	-11.6952	7.07355
PS305	positive	625	IgG	-12.1007	6.77041
PS305	positive	625	IgG	-12.3884	6.40523
PS305	positive	625	IgG	-13.0815	5.61556
PS305	positive	625	IgG	-13.1993	5.15522
PS305	positive	625	IgG	-13.7747	3.76892
PS305	positive	1000	IgG	-11.0021	6.95527
PS305	positive	1000	IgG	-11.6952	6.55013
PS305	positive	1000	IgG	-12.1007	6.29342
PS305	positive	1000	IgG	-12.3884	6.04263
PS305	positive	1000	IgG	-13.0815	5.43808
PS305	positive	1000	IgG	-13.1993	5.16859
PS305	positive	1000	IgG	-13.7747	3.90533
PS308	positive	10	IgG	-11.0021	10.6851
PS308	positive	10	IgG	-11.6952	10.5974
PS308	positive	10	IgG	-12.1007	10.4669
PS308	positive	10	IgG	-12.3884	10.2948
PS308	positive	10	IgG	-13.0815	9.72392
PS308	positive	10	IgG	-13.1993	9.48067
PS308	positive	10	IgG	-13.7747	7.97843
PS308	positive	10	IgG	-14.2979	7.21303
PS308	positive	10	IgG	-14.4678	6.23832
PS308	positive	25	IgG	-11.0021	10.4278
PS308	positive	25	IgG	-11.6952	10.3158
PS308	positive	25	IgG	-12.1007	10.1581
PS308	positive	25	IgG	-12.3884	9.98134
PS308	positive	25	IgG	-13.0815	9.40258
PS308	positive	25	IgG	-13.1993	9.12355
PS308	positive	25	IgG	-13.7747	7.48661
PS308	positive	25	IgG	-14.2979	5.85507
PS308	positive	25	IgG	-14.4678	3.63759
PS308	positive	100	IgG	-11.0021	9.33594
PS308	positive	100	IgG	-11.6952	9.22651
PS308	positive	100	IgG	-12.1007	9.11067
PS308	positive	100	IgG	-12.3884	8.9359
PS308	positive	100	IgG	-13.0815	8.35381
PS308	positive	100	IgG	-13.1993	8.17939
PS308	positive	100	IgG	-13.7747	6.75344
PS308	positive	100	IgG	-14.2979	5.28658
PS308	positive	125	IgG	-11.0021	9.15462
PS308	positive	125	IgG	-11.6952	8.99069
PS308	positive	125	IgG	-12.1007	8.8708
PS308	positive	125	IgG	-12.3884	8.72388
PS308	positive	125	IgG	-13.0815	8.12711
PS308	positive	125	IgG	-13.1993	8.06631
PS308	positive	125	IgG	-13.7747	6.23702
PS308	positive	125	IgG	-14.2979	4.36945
PS308	positive	125	IgG	-14.4678	3.28341
PS308	positive	625	IgG	-11.0021	7.87017
PS308	positive	625	IgG	-11.6952	7.77542
PS308	positive	625	IgG	-12.1007	7.57729
PS308	positive	625	IgG	-12.3884	7.24041
PS308	positive	625	IgG	-13.0815	6.47492
PS308	positive	625	IgG	-13.1993	6.34856
PS308	positive	625	IgG	-13.7747	5.11799
PS308	positive	625	IgG	-14.2979	3.42318
PS308	positive	1000	IgG	-11.0021	7.38171
PS308	positive	1000	IgG	-11.6952	7.1325
PS308	positive	1000	IgG	-12.1007	6.93049
PS308	positive	1000	IgG	-12.3884	6.59896
PS308	positive	1000	IgG	-13.0815	6.09658
PS308	positive	1000	IgG	-13.1993	5.95411
PS308	positive	1000	IgG	-13.7747	4.05468
PS310	positive	10	IgG	-11.0021	10.2389
PS310	positive	10	IgG	-11.6952	10.3201
PS310	positive	10	IgG	-12.1007	10.224
PS310	positive	10	IgG	-12.3884	10.0718
PS310	positive	10	IgG	-13.0815	9.61032
PS310	positive	10	IgG	-13.1993	9.31713
PS310	positive	10	IgG	-13.7747	8.30606
PS310	positive	10	IgG	-14.2979	6.94087
PS310	positive	10	IgG	-14.4678	6.20254
PS310	positive	25	IgG	-11.0021	9.95928
PS310	positive	25	IgG	-11.6952	9.83589
PS310	positive	25	IgG	-12.1007	9.70441
PS310	positive	25	IgG	-12.3884	9.5189
PS310	positive	25	IgG	-13.0815	8.8171
PS310	positive	25	IgG	-13.1993	8.66469
PS310	positive	25	IgG	-13.7747	6.95686
PS310	positive	25	IgG	-14.2979	4.89285
PS310	positive	25	IgG	-14.4678	3.30811
PS310	positive	100	IgG	-11.0021	8.82497
PS310	positive	100	IgG	-11.6952	8.8894
PS310	positive	100	IgG	-12.1007	8.65114
PS310	positive	100	IgG	-12.3884	8.49937
PS310	positive	100	IgG	-13.0815	7.95846
PS310	positive	100	IgG	-13.1993	7.79111
PS310	positive	100	IgG	-13.7747	6.26086
PS310	positive	100	IgG	-14.2979	4.11087
PS310	positive	100	IgG	-14.4678	3.96398
PS310	positive	125	IgG	-11.0021	8.61879
PS310	positive	125	IgG	-11.6952	8.69618
PS310	positive	125	IgG	-12.1007	8.70594
PS310	positive	125	IgG	-12.3884	8.6498
PS310	positive	125	IgG	-13.0815	8.16555
PS310	positive	125	IgG	-13.1993	7.97522
PS310	positive	125	IgG	-13.7747	6.64422
PS310	positive	125	IgG	-14.2979	4.40672
PS310	positive	125	IgG	-14.4678	3.16407
PS310	positive	625	IgG	-11.0021	7.30698
PS310	positive	625	IgG	-11.6952	7.28779
PS310	positive	625	IgG	-12.1007	7.27679
PS310	positive	625	IgG	-12.3884	7.13834
PS310	positive	625	IgG	-13.0815	6.52698
PS310	positive	625	IgG	-13.1993	6.33091
PS310	positive	625	IgG	-13.7747	4.45046
PS310	positive	625	IgG	-14.2979	4.10539
PS310	positive	1000	IgG	-11.0021	6.82835
PS310	positive	1000	IgG	-11.6952	6.76196
PS310	positive	1000	IgG	-12.1007	6.62096
PS310	positive	1000	IgG	-12.3884	6.47595
PS310	positive	1000	IgG	-13.0815	5.92426
PS310	positive	1000	IgG	-13.1993	5.86647
PS326	positive	10	IgG	-11.0021	8.49611
PS326	positive	10	IgG	-11.6952	8.33831
PS326	positive	10	IgG	-12.1007	8.21347
PS326	positive	10	IgG	-12.3884	7.88118
PS326	positive	10	IgG	-13.0815	7.17498
PS326	positive	10	IgG	-13.1993	6.96445
PS326	positive	10	IgG	-13.7747	4.37785
PS326	positive	25	IgG	-11.0021	7.89754
PS326	positive	25	IgG	-11.6952	7.66419
PS326	positive	25	IgG	-12.1007	7.253
PS326	positive	25	IgG	-12.3884	6.65415
PS326	positive	25	IgG	-13.0815	5.12198
PS326	positive	25	IgG	-13.1993	4.29046
PS326	positive	100	IgG	-11.0021	6.6062
PS326	positive	100	IgG	-11.6952	6.27602
PS326	positive	100	IgG	-12.1007	6.10032
PS326	positive	100	IgG	-12.3884	5.96015
PS326	positive	100	IgG	-13.0815	4.63149
PS326	positive	100	IgG	-13.1993	4.21459
PS326	positive	100	IgG	-13.7747	3.54578
PS326	positive	100	IgG	-14.4678	3.30811
PS326	positive	125	IgG	-11.0021	6.50678
PS326	positive	125	IgG	-11.6952	6.02425
PS326	positive	125	IgG	-12.1007	5.80513
PS326	positive	125	IgG	-12.3884	5.69821
PS326	positive	125	IgG	-13.0815	4.83628
PS326	positive	125	IgG	-13.1993	4.75359
PS326	positive	625	IgG	-11.0021	5.53339
PS326	positive	625	IgG	-11.6952	5.13971
PS326	positive	625	IgG	-12.1007	4.88784
PS326	positive	625	IgG	-12.3884	4.50719
PS326	positive	625	IgG	-13.0815	3.50656
PS326	positive	625	IgG	-13.1993	3.54578
PS326	positive	625	IgG	-13.7747	3.44468
PS326	positive	1000	IgG	-11.0021	5.071
PS326	positive	1000	IgG	-11.6952	4.25797
PS326	positive	1000	IgG	-12.1007	3.86423
PS326R	positive	10	IgG	-11.0021	9.05806
PS326R	positive	10	IgG	-11.6952	8.94359
PS326R	positive	10	IgG	-12.1007	8.74534
PS326R	positive	10	IgG	-12.3884	8.55834
PS326R	positive	10	IgG	-13.0815	7.90249
PS326R	positive	10	IgG	-13.1993	7.62242
PS326R	positive	10	IgG	-13.7747	6.66249
PS326R	positive	20	IgG	-11.0021	8.51131
PS326R	positive	20	IgG	-11.6952	8.40961
PS326R	positive	20	IgG	-12.1007	8.3189
PS326R	positive	20	IgG	-12.3884	8.04676
PS326R	positive	20	IgG	-13.0815	7.41337
PS326R	positive	20	IgG	-13.1993	7.16755
PS326R	positive	20	IgG	-13.7747	6.11736
PS326R	positive	40	IgG	-11.0021	7.9248
PS326R	positive	40	IgG	-11.6952	7.82591
PS326R	positive	40	IgG	-12.1007	7.59505
PS326R	positive	40	IgG	-12.3884	7.41858
PS326R	positive	40	IgG	-13.0815	6.96351
PS326R	positive	40	IgG	-13.1993	6.3997
PS326R	positive	40	IgG	-13.7747	5.30662
PS326R	positive	80	IgG	-11.0021	7.18766
PS326R	positive	80	IgG	-11.6952	7.04578
PS326R	positive	80	IgG	-12.1007	6.85259
PS326R	positive	80	IgG	-12.3884	6.49325
PS326R	positive	80	IgG	-13.0815	5.88888
PS326R	positive	80	IgG	-13.1993	5.56707
PS326R	positive	80	IgG	-13.7747	4.43872
PS326R	positive	160	IgG	-11.0021	6.30931
PS326R	positive	160	IgG	-11.6952	6.35524
PS326R	positive	160	IgG	-12.1007	6.06029
PS326R	positive	160	IgG	-12.3884	5.04557
PS326R	positive	320	IgG	-11.0021	6.286
PS326R	positive	320	IgG	-11.6952	6.02747
PS326R	positive	320	IgG	-12.1007	5.70822
PS326R	positive	320	IgG	-12.3884	5.52545
PS326R	positive	320	IgG	-13.0815	4.74783
PS326R	positive	320	IgG	-13.1993	4.30856
PS326R	positive	320	IgG	-13.7747	3.41225
PS329	positive	10	IgG	-11.0021	10.9231
PS329	positive	10	IgG	-11.6952	10.8744
PS329	positive	10	IgG	-12.1007	10.7894
PS329	positive	10	IgG	-12.3884	10.6741
PS329	positive	10	IgG	-13.0815	10.3632
PS329	positive	10	IgG	-13.1993	10.1825
PS329	positive	10	IgG	-13.7747	8.79533
PS329	positive	10	IgG	-14.2979	8.38275
PS329	positive	10	IgG	-14.4678	7.79975
PS329	positive	25	IgG	-11.0021	10.8408
PS329	positive	25	IgG	-11.6952	10.7509
PS329	positive	25	IgG	-12.1007	10.6509
PS329	positive	25	IgG	-12.3884	10.5069
PS329	positive	25	IgG	-13.0815	9.94707
PS329	positive	25	IgG	-13.1993	9.85198
PS329	positive	25	IgG	-13.7747	8.78691
PS329	positive	25	IgG	-14.2979	7.19918
PS329	positive	25	IgG	-14.4678	6.19236
PS329	positive	100	IgG	-11.0021	10.7126
PS329	positive	100	IgG	-11.6952	10.5657
PS329	positive	100	IgG	-12.1007	10.4091
PS329	positive	100	IgG	-12.3884	10.2336
PS329	positive	100	IgG	-13.0815	9.72454
PS329	positive	100	IgG	-13.1993	9.53337
PS329	positive	100	IgG	-13.7747	8.18396
PS329	positive	100	IgG	-14.2979	6.87282
PS329	positive	100	IgG	-14.4678	6.19916
PS329	positive	125	IgG	-11.0021	10.6349
PS329	positive	125	IgG	-11.6952	10.457
PS329	positive	125	IgG	-12.1007	10.3227
PS329	positive	125	IgG	-12.3884	10.1722
PS329	positive	125	IgG	-13.0815	9.59035
PS329	positive	125	IgG	-13.1993	9.24715
PS329	positive	125	IgG	-13.7747	7.66965
PS329	positive	125	IgG	-14.2979	6.62141
PS329	positive	125	IgG	-14.4678	5.88425
PS329	positive	625	IgG	-11.0021	9.93097
PS329	positive	625	IgG	-11.6952	9.7833
PS329	positive	625	IgG	-12.1007	9.66379
PS329	positive	625	IgG	-12.3884	9.50906
PS329	positive	625	IgG	-13.0815	8.81893
PS329	positive	625	IgG	-13.1993	8.61093
PS329	positive	625	IgG	-13.7747	7.68846
PS329	positive	625	IgG	-14.2979	5.24702
PS329	positive	625	IgG	-14.4678	5.03261
PS329	positive	1000	IgG	-11.0021	9.40541
PS329	positive	1000	IgG	-11.6952	9.22906
PS329	positive	1000	IgG	-12.1007	8.96806
PS329	positive	1000	IgG	-12.3884	8.88715
PS329	positive	1000	IgG	-13.0815	8.37494
PS329	positive	1000	IgG	-13.1993	8.21636
PS329	positive	1000	IgG	-13.7747	6.76465
PS329	positive	1000	IgG	-14.2979	4.41884
PS329	positive	1000	IgG	-14.4678	3.63759
PS330	positive	10	IgG	-11.0021	10.6259
PS330	positive	10	IgG	-11.6952	10.604
PS330	positive	10	IgG	-12.1007	10.5093
PS330	positive	10	IgG	-12.3884	10.3426
PS330	positive	10	IgG	-13.0815	9.90874
PS330	positive	10	IgG	-13.1993	9.76937
PS330	positive	10	IgG	-13.7747	8.68513
PS330	positive	10	IgG	-14.2979	7.45356
PS330	positive	10	IgG	-14.4678	6.44994
PS330	positive	25	IgG	-11.0021	10.3891
PS330	positive	25	IgG	-11.6952	10.4083
PS330	positive	25	IgG	-12.1007	10.2782
PS330	positive	25	IgG	-12.3884	10.122
PS330	positive	25	IgG	-13.0815	9.65644
PS330	positive	25	IgG	-13.1993	9.56344
PS330	positive	25	IgG	-13.7747	8.33647
PS330	positive	25	IgG	-14.2979	6.63988
PS330	positive	25	IgG	-14.4678	5.93929
PS330	positive	100	IgG	-11.0021	9.29315
PS330	positive	100	IgG	-11.6952	9.22437
PS330	positive	100	IgG	-12.1007	9.11019
PS330	positive	100	IgG	-12.3884	8.95734
PS330	positive	100	IgG	-13.0815	8.48246
PS330	positive	100	IgG	-13.1993	8.38137
PS330	positive	100	IgG	-13.7747	7.26169
PS330	positive	100	IgG	-14.2979	5.80212
PS330	positive	100	IgG	-14.4678	4.84942
PS330	positive	125	IgG	-11.0021	9.22631
PS330	positive	125	IgG	-11.6952	9.18987
PS330	positive	125	IgG	-12.1007	9.17222
PS330	positive	125	IgG	-12.3884	9.02485
PS330	positive	125	IgG	-13.0815	8.47038
PS330	positive	125	IgG	-13.1993	8.35757
PS330	positive	125	IgG	-13.7747	7.09562
PS330	positive	125	IgG	-14.2979	5.73765
PS330	positive	125	IgG	-14.4678	4.64118
PS330	positive	625	IgG	-11.0021	7.87879
PS330	positive	625	IgG	-11.6952	7.66497
PS330	positive	625	IgG	-12.1007	7.57661
PS330	positive	625	IgG	-12.3884	7.36497
PS330	positive	625	IgG	-13.0815	6.87523
PS330	positive	625	IgG	-13.1993	6.85681
PS330	positive	625	IgG	-13.7747	5.91979
PS330	positive	625	IgG	-14.2979	4.01938
PS330	positive	625	IgG	-14.4678	3.54578
PS330	positive	1000	IgG	-11.0021	7.47609
PS330	positive	1000	IgG	-11.6952	7.33084
PS330	positive	1000	IgG	-12.1007	7.19569
PS330	positive	1000	IgG	-12.3884	7.00549
PS330	positive	1000	IgG	-13.0815	6.56103
PS330	positive	1000	IgG	-13.1993	6.41564
PS330	positive	1000	IgG	-13.7747	5.20949
PS330	positive	1000	IgG	-14.2979	3.41225
PS331	positive	10	IgG	-11.0021	10.4361
PS331	positive	10	IgG	-11.6952	10.2772
PS331	positive	10	IgG	-12.1007	10.1191
PS331	positive	10	IgG	-12.3884	10.0958
PS331	positive	10	IgG	-13.0815	9.77507
PS331	positive	10	IgG	-13.1993	9.63144
PS331	positive	10	IgG	-13.7747	8.88926
PS331	positive	10	IgG	-14.2979	8.21401
PS331	positive	10	IgG	-14.4678	7.25253
PS331	positive	25	IgG	-11.0021	10.1304
PS331	positive	25	IgG	-11.6952	10.0589
PS331	positive	25	IgG	-12.1007	10.0178
PS331	positive	25	IgG	-12.3884	9.85095
PS331	positive	25	IgG	-13.0815	9.4611
PS331	positive	25	IgG	-13.1993	9.31614
PS331	positive	25	IgG	-13.7747	8.53379
PS331	positive	25	IgG	-14.2979	7.67167
PS331	positive	25	IgG	-14.4678	6.98934
PS331	positive	100	IgG	-11.0021	9.62962
PS331	positive	100	IgG	-11.6952	9.47278
PS331	positive	100	IgG	-12.1007	9.23184
PS331	positive	100	IgG	-12.3884	8.99475
PS331	positive	100	IgG	-13.0815	8.46779
PS331	positive	100	IgG	-13.1993	8.41472
PS331	positive	100	IgG	-13.7747	7.5573
PS331	positive	100	IgG	-14.2979	6.52062
PS331	positive	100	IgG	-14.4678	6.08146
PS331	positive	125	IgG	-11.0021	9.39566
PS331	positive	125	IgG	-11.6952	9.19557
PS331	positive	125	IgG	-12.1007	8.98055
PS331	positive	125	IgG	-12.3884	8.83225
PS331	positive	125	IgG	-13.0815	8.26813
PS331	positive	125	IgG	-13.1993	8.10036
PS331	positive	125	IgG	-13.7747	7.03292
PS331	positive	125	IgG	-14.2979	6.34271
PS331	positive	125	IgG	-14.4678	5.48894
PS331	positive	625	IgG	-11.0021	8.02835
PS331	positive	625	IgG	-11.6952	7.82591
PS331	positive	625	IgG	-12.1007	7.53672
PS331	positive	625	IgG	-12.3884	7.29777
PS331	positive	625	IgG	-13.0815	6.60575
PS331	positive	625	IgG	-13.1993	6.55441
PS331	positive	625	IgG	-13.7747	5.55167
PS331	positive	625	IgG	-14.2979	3.86423
PS332	positive	10	IgG	-11.0021	10.6071
PS332	positive	10	IgG	-11.6952	10.6087
PS332	positive	10	IgG	-12.1007	10.4852
PS332	positive	10	IgG	-12.3884	10.331
PS332	positive	10	IgG	-13.0815	9.87706
PS332	positive	10	IgG	-13.1993	9.74016
PS332	positive	10	IgG	-13.7747	8.81255
PS332	positive	10	IgG	-14.2979	7.90113
PS332	positive	10	IgG	-14.4678	7.42774
PS332	positive	25	IgG	-11.0021	10.35
PS332	positive	25	IgG	-11.6952	10.3114
PS332	positive	25	IgG	-12.1007	10.2131
PS332	positive	25	IgG	-12.3884	10.0892
PS332	positive	25	IgG	-13.0815	9.65733
PS332	positive	25	IgG	-13.1993	9.45853
PS332	positive	25	IgG	-13.7747	8.23209
PS332	positive	25	IgG	-14.2979	7.07186
PS332	positive	25	IgG	-14.4678	6.3315
PS332	positive	100	IgG	-11.0021	9.31988
PS332	positive	100	IgG	-11.6952	9.31515
PS332	positive	100	IgG	-12.1007	9.17906
PS332	positive	100	IgG	-12.3884	8.99541
PS332	positive	100	IgG	-13.0815	8.4879
PS332	positive	100	IgG	-13.1993	8.35263
PS332	positive	100	IgG	-13.7747	7.36897
PS332	positive	100	IgG	-14.2979	6.2519
PS332	positive	100	IgG	-14.4678	5.75469
PS332	positive	125	IgG	-11.0021	9.0757
PS332	positive	125	IgG	-11.6952	9.07452
PS332	positive	125	IgG	-12.1007	8.97251
PS332	positive	125	IgG	-12.3884	8.83448
PS332	positive	125	IgG	-13.0815	8.29929
PS332	positive	125	IgG	-13.1993	8.13827
PS332	positive	125	IgG	-13.7747	7.09727
PS332	positive	125	IgG	-14.2979	6.08904
PS332	positive	125	IgG	-14.4678	5.3033
PS332	positive	625	IgG	-11.0021	7.85993
PS332	positive	625	IgG	-11.6952	7.77751
PS332	positive	625	IgG	-12.1007	7.65507
PS332	positive	625	IgG	-12.3884	7.52168
PS332	positive	625	IgG	-13.0815	6.98595
PS332	positive	625	IgG	-13.1993	6.79645
PS332	positive	625	IgG	-13.7747	5.86835
PS332	positive	625	IgG	-14.2979	4.45822
PS332	positive	625	IgG	-14.4678	3.94481
PS332	positive	1000	IgG	-11.0021	7.28299
PS332	positive	1000	IgG	-11.6952	7.13913
PS332	positive	1000	IgG	-12.1007	6.93407
PS332	positive	1000	IgG	-12.3884	6.69456
PS332	positive	1000	IgG	-13.0815	6.10851
PS332	positive	1000	IgG	-13.1993	5.93754
PS332	positive	1000	IgG	-13.7747	5.13187
PS332	positive	1000	IgG	-14.2979	3.91867
PS332	positive	1000	IgG	-14.4678	3.37872
PS352	positive	10	IgG	-11.0021	5.95064
PS352	positive	10	IgG	-11.6952	5.7225
PS352	positive	10	IgG	-12.1007	5.52678
PS352	positive	10	IgG	-12.3884	5.461
PS352	positive	10	IgG	-13.0815	5.04986
PS352	positive	10	IgG	-13.1993	4.6944
PS352	positive	10	IgG	-13.7747	3.01226
PS352	positive	25	IgG	-11.0021	5.76205
PS352	positive	25	IgG	-11.6952	5.43372
PS352	positive	25	IgG	-12.1007	5.10392
PS352	positive	25	IgG	-12.3884	4.59175
PS352	positive	25	IgG	-13.0815	3.7612
PS352	positive	25	IgG	-13.1993	3.57422
PS352	positive	100	IgG	-11.0021	4.72739
PS352	positive	100	IgG	-12.3884	3.8712
PS352	positive	100	IgG	-13.1993	3.46574
PS352	positive	125	IgG	-11.0021	4.62824
PS352	positive	125	IgG	-12.3884	3.07577
PS352	positive	625	IgG	-11.0021	4.90774
PS352	positive	625	IgG	-12.3884	4.67594
PS352	positive	625	IgG	-13.0815	4.05468
PS352	positive	625	IgG	-13.1993	3.02852
PS352	positive	1000	IgG	-11.0021	4.56781
PS352R	positive	10	IgG	-11.0021	6.16612
PS352R	positive	10	IgG	-11.6952	5.78074
PS352R	positive	10	IgG	-12.1007	5.39816
PS352R	positive	10	IgG	-12.3884	5.116
PS352R	positive	10	IgG	-13.0815	4.4128
PS352R	positive	20	IgG	-11.0021	5.8387
PS352R	positive	20	IgG	-11.6952	5.48203
PS352R	positive	20	IgG	-12.1007	5.39816
PS352R	positive	20	IgG	-12.3884	5.25923
PS352R	positive	20	IgG	-13.0815	4.61512
PS352R	positive	20	IgG	-13.1993	4.45435
PS352R	positive	20	IgG	-13.7747	3.70541
PS352R	positive	80	IgG	-11.0021	5.37528
PS352R	positive	80	IgG	-11.6952	5.00395
PS352R	positive	80	IgG	-12.1007	4.7185
PS352R	positive	80	IgG	-12.3884	4.6944
PS352R	positive	80	IgG	-13.0815	3.28341
PS352R	positive	80	IgG	-13.7747	3.07577
PS352R	positive	160	IgG	-11.0021	5.35344
PS352R	positive	160	IgG	-11.6952	4.48864
PS352R	positive	160	IgG	-12.1007	3.77659
PS352R	positive	320	IgG	-11.0021	5.20217
PS352R	positive	320	IgG	-11.6952	4.66029
PS352R	positive	320	IgG	-12.1007	4.48864
PS352R	positive	320	IgG	-12.3884	4.03719
PS353	positive	10	IgG	-11.0021	9.68521
PS353	positive	10	IgG	-11.6952	9.52298
PS353	positive	10	IgG	-12.1007	9.32063
PS353	positive	10	IgG	-12.3884	9.16192
PS353	positive	10	IgG	-13.0815	8.58242
PS353	positive	10	IgG	-13.1993	8.33623
PS353	positive	10	IgG	-13.7747	6.71133
PS353	positive	10	IgG	-14.2979	5.70156
PS353	positive	10	IgG	-14.4678	3.63759
PS353	positive	25	IgG	-11.0021	9.06439
PS353	positive	25	IgG	-11.6952	8.97698
PS353	positive	25	IgG	-12.1007	8.79351
PS353	positive	25	IgG	-12.3884	8.54208
PS353	positive	25	IgG	-13.0815	7.77961
PS353	positive	25	IgG	-13.1993	7.34623
PS353	positive	25	IgG	-13.7747	5.20584
PS353	positive	25	IgG	-14.2979	3.02852
PS353	positive	100	IgG	-11.0021	8.02312
PS353	positive	100	IgG	-11.6952	7.76174
PS353	positive	100	IgG	-12.1007	7.4935
PS353	positive	100	IgG	-12.3884	7.20341
PS353	positive	100	IgG	-13.0815	6.59987
PS353	positive	100	IgG	-13.1993	6.34505
PS353	positive	100	IgG	-13.7747	4.79027
PS353	positive	125	IgG	-11.0021	7.80697
PS353	positive	125	IgG	-11.6952	7.67508
PS353	positive	125	IgG	-12.1007	7.43563
PS353	positive	125	IgG	-12.3884	7.27402
PS353	positive	125	IgG	-13.0815	6.49778
PS353	positive	125	IgG	-13.1993	6.35437
PS353	positive	125	IgG	-13.7747	4.43082
PS353	positive	625	IgG	-11.0021	6.29157
PS353	positive	625	IgG	-11.6952	6.04737
PS353	positive	625	IgG	-12.1007	5.85316
PS353	positive	625	IgG	-12.3884	5.49853
PS353	positive	625	IgG	-13.0815	4.77068
PS353	positive	625	IgG	-13.1993	4.22926
PS353	positive	625	IgG	-14.4678	3.3673
PS353	positive	1000	IgG	-11.0021	6.07074
PS353	positive	1000	IgG	-11.6952	5.54518
PS353	positive	1000	IgG	-12.1007	4.79579
PS353	positive	1000	IgG	-12.3884	4.70953
PS353	positive	1000	IgG	-13.0815	4.14313
PS353	positive	1000	IgG	-13.1993	4.18965
PS601	positive	10	IgG	-11.0021	8.42186
PS601	positive	10	IgG	-11.6952	8.3948
PS601	positive	10	IgG	-12.1007	8.25018
PS601	positive	10	IgG	-12.3884	8.06621
PS601	positive	10	IgG	-13.0815	7.58528
PS601	positive	10	IgG	-13.1993	7.15825
PS601	positive	10	IgG	-13.7747	6.1276
PS601	positive	25	IgG	-11.0021	7.73631
PS601	positive	25	IgG	-11.6952	7.59706
PS601	positive	25	IgG	-12.1007	7.37421
PS601	positive	25	IgG	-12.3884	7.18488
PS601	positive	25	IgG	-13.0815	6.53862
PS601	positive	25	IgG	-13.1993	6.27162
PS601	positive	25	IgG	-13.7747	5.29163
PS601	positive	100	IgG	-11.0021	6.32017
PS601	positive	100	IgG	-11.6952	6.27004
PS601	positive	100	IgG	-12.1007	6.07993
PS601	positive	100	IgG	-12.3884	5.88425
PS601	positive	100	IgG	-13.0815	5.16669
PS601	positive	100	IgG	-13.1993	4.62497
PS601	positive	100	IgG	-13.7747	3.44999
PS601	positive	125	IgG	-11.0021	6.24352
PS601	positive	125	IgG	-11.6952	6.12322
PS601	positive	125	IgG	-12.1007	5.93136
PS601	positive	125	IgG	-12.3884	5.87212
PS601	positive	125	IgG	-13.0815	5.24878
PS601	positive	125	IgG	-13.1993	5.04986
PS601	positive	125	IgG	-13.7747	3.28341
PS601	positive	625	IgG	-11.0021	4.96284
PS601	positive	625	IgG	-11.6952	4.71253
PS601	positive	625	IgG	-12.1007	4.48488
PS601	positive	625	IgG	-12.3884	3.98279
PS601	positive	625	IgG	-13.0815	3.68051
PS601	positive	1000	IgG	-11.0021	4.94402
PS601	positive	1000	IgG	-11.6952	4.6085
PS601	positive	1000	IgG	-12.1007	4.18459
PS601	positive	1000	IgG	-12.3884	3.4012
PS604	positive	10	IgG	-11.0021	9.43223
PS604	positive	10	IgG	-11.6952	9.29422
PS604	positive	10	IgG	-12.1007	9.16478
PS604	positive	10	IgG	-12.3884	9.01995
PS604	positive	10	IgG	-13.0815	8.4411
PS604	positive	10	IgG	-13.1993	8.19781
PS604	positive	10	IgG	-13.7747	7.05387
PS604	positive	10	IgG	-14.2979	5.47786
PS604	positive	10	IgG	-14.4678	3.1209
PS604	positive	25	IgG	-11.6952	8.91148
PS604	positive	25	IgG	-12.1007	8.75679
PS604	positive	25	IgG	-12.3884	8.49556
PS604	positive	25	IgG	-13.0815	7.85309
PS604	positive	25	IgG	-13.1993	7.68171
PS604	positive	25	IgG	-13.7747	6.41127
PS604	positive	25	IgG	-14.2979	3.37872
PS604	positive	100	IgG	-11.0021	7.5328
PS604	positive	100	IgG	-11.6952	7.26099
PS604	positive	100	IgG	-12.1007	7.09893
PS604	positive	100	IgG	-12.3884	6.86728
PS604	positive	100	IgG	-13.0815	6.29527
PS604	positive	100	IgG	-13.1993	6.25383
PS604	positive	100	IgG	-13.7747	5.09579
PS604	positive	125	IgG	-11.0021	7.29506
PS604	positive	125	IgG	-11.6952	7.15253
PS604	positive	125	IgG	-12.1007	7.02108
PS604	positive	125	IgG	-12.3884	6.83662
PS604	positive	125	IgG	-13.0815	6.24222
PS604	positive	125	IgG	-13.1993	5.95324
PS604	positive	125	IgG	-13.7747	4.93687
PS604	positive	625	IgG	-11.0021	5.69821
PS604	positive	625	IgG	-11.6952	4.95348
PS604	positive	625	IgG	-12.1007	4.89784
PS604	positive	625	IgG	-12.3884	4.68213
PS604	positive	625	IgG	-13.0815	3.2581
PS604	positive	625	IgG	-13.1993	3.3673
PS604	positive	1000	IgG	-11.0021	5.66296
PS604	positive	1000	IgG	-11.6952	5.16669
PS604	positive	1000	IgG	-12.1007	4.80402
PS604	positive	1000	IgG	-12.3884	4.4128
PS604	positive	1000	IgG	-13.0815	3.27084
PS607	positive	10	IgG	-11.0021	9.61017
PS607	positive	10	IgG	-11.6952	9.55799
PS607	positive	10	IgG	-12.1007	9.49334
PS607	positive	10	IgG	-12.3884	9.35357
PS607	positive	10	IgG	-13.0815	8.78145
PS607	positive	10	IgG	-13.1993	8.40782
PS607	positive	10	IgG	-13.7747	7.20018
PS607	positive	10	IgG	-14.2979	6.04184
PS607	positive	10	IgG	-14.4678	5.22036
PS607	positive	25	IgG	-11.0021	9.1716
PS607	positive	25	IgG	-11.6952	9.15373
PS607	positive	25	IgG	-12.1007	9.05439
PS607	positive	25	IgG	-12.3884	8.98214
PS607	positive	25	IgG	-13.0815	8.27249
PS607	positive	25	IgG	-13.1993	8.18479
PS607	positive	25	IgG	-13.7747	6.90942
PS607	positive	25	IgG	-14.4678	4.00125
PS607	positive	100	IgG	-11.0021	8.09071
PS607	positive	100	IgG	-11.6952	8.0957
PS607	positive	100	IgG	-12.1007	8.09753
PS607	positive	100	IgG	-12.3884	8.0824
PS607	positive	100	IgG	-13.0815	7.73368
PS607	positive	100	IgG	-13.1993	7.54908
PS607	positive	100	IgG	-13.7747	5.45959
PS607	positive	100	IgG	-14.2979	3.82137
PS607	positive	100	IgG	-14.4678	3.30811
PS607	positive	125	IgG	-11.0021	7.87891
PS607	positive	125	IgG	-11.6952	7.83584
PS607	positive	125	IgG	-12.1007	7.76882
PS607	positive	125	IgG	-12.3884	7.71631
PS607	positive	125	IgG	-13.0815	7.24661
PS607	positive	125	IgG	-13.1993	7.04694
PS607	positive	125	IgG	-13.7747	5.071
PS607	positive	125	IgG	-14.2979	3.06027
PS607	positive	125	IgG	-14.4678	3.02852
PS607	positive	625	IgG	-11.0021	6.83015
PS607	positive	625	IgG	-11.6952	6.608
PS607	positive	625	IgG	-12.1007	6.51669
PS607	positive	625	IgG	-12.3884	6.46199
PS607	positive	625	IgG	-13.0815	6.14989
PS607	positive	625	IgG	-13.1993	5.97973
PS607	positive	625	IgG	-13.7747	4.33947
PS607	positive	1000	IgG	-11.0021	6.12395
PS607	positive	1000	IgG	-11.6952	6.09732
PS607	positive	1000	IgG	-12.1007	6.12176
PS607	positive	1000	IgG	-12.3884	5.95842
PS607	positive	1000	IgG	-13.0815	5.68923
PS607	positive	1000	IgG	-13.1993	5.38602
PS607	positive	1000	IgG	-13.7747	3.87812
PS609	positive	10	IgG	-11.0021	7.00971
PS609	positive	10	IgG	-11.6952	6.54535
PS609	positive	10	IgG	-12.1007	5.52013
PS609	positive	10	IgG	-12.3884	4.29955
PS609	positive	25	IgG	-11.0021	6.19712
PS609	positive	25	IgG	-11.6952	5.72467
PS609	positive	25	IgG	-12.1007	5.05412
PS609	positive	25	IgG	-12.3884	4.42684
PS609	positive	100	IgG	-11.0021	5.53207
PS609	positive	100	IgG	-11.6952	5.02826
PS609	positive	100	IgG	-12.1007	4.77351
PS609	positive	100	IgG	-12.3884	4.34813
PS609	positive	125	IgG	-11.0021	5.0689
PS609	positive	125	IgG	-11.6952	4.95583
PS609	positive	125	IgG	-12.1007	4.66971
PS609	positive	125	IgG	-14.2979	3.06027
PS609	positive	625	IgG	-11.0021	5.14361
PS609	positive	625	IgG	-11.6952	4.4961
PS609	positive	625	IgG	-12.1007	3.63759
PS609	positive	625	IgG	-12.3884	3.50656
PS609	positive	625	IgG	-13.1993	4.35243
PS609	positive	1000	IgG	-11.0021	5.16669
PS609	positive	1000	IgG	-11.6952	4.49237
PS609	positive	1000	IgG	-12.1007	4.07754
PS609	positive	1000	IgG	-12.3884	3.02852
PS609	positive	1000	IgG	-14.2979	3.09104
PS610	positive	10	IgG	-11.0021	9.32212
PS610	positive	10	IgG	-11.6952	9.19068
PS610	positive	10	IgG	-12.1007	9.06265
PS610	positive	10	IgG	-12.3884	8.91776
PS610	positive	10	IgG	-13.0815	8.33319
PS610	positive	10	IgG	-13.1993	8.09976
PS610	positive	10	IgG	-13.7747	6.77916
PS610	positive	10	IgG	-14.2979	4.70351
PS610	positive	25	IgG	-11.0021	8.65898
PS610	positive	25	IgG	-11.6952	8.66187
PS610	positive	25	IgG	-12.1007	8.63888
PS610	positive	25	IgG	-12.3884	8.43294
PS610	positive	25	IgG	-13.0815	7.90088
PS610	positive	25	IgG	-13.1993	7.70361
PS610	positive	25	IgG	-13.7747	6.1605
PS610	positive	25	IgG	-14.2979	3.88499
PS610	positive	25	IgG	-14.4678	3.1209
PS610	positive	100	IgG	-11.0021	8.5534
PS610	positive	100	IgG	-11.6952	8.33894
PS610	positive	100	IgG	-12.1007	7.90593
PS610	positive	100	IgG	-12.3884	7.64953
PS610	positive	100	IgG	-13.0815	6.94569
PS610	positive	100	IgG	-13.1993	6.88959
PS610	positive	100	IgG	-13.7747	5.826
PS610	positive	100	IgG	-14.4678	3.13549
PS610	positive	125	IgG	-11.0021	7.15201
PS610	positive	125	IgG	-11.6952	7.03468
PS610	positive	125	IgG	-12.1007	7.01302
PS610	positive	125	IgG	-12.3884	6.80314
PS610	positive	125	IgG	-13.0815	6.06765
PS610	positive	125	IgG	-13.1993	5.85889
PS610	positive	125	IgG	-13.7747	4.15888
PS610	positive	625	IgG	-11.0021	6.04737
PS610	positive	625	IgG	-11.6952	5.97296
PS610	positive	625	IgG	-12.1007	5.81413
PS610	positive	625	IgG	-12.3884	5.70378
PS610	positive	625	IgG	-13.0815	5.03479
PS610	positive	625	IgG	-13.1993	4.66029
PS610	positive	625	IgG	-13.7747	3.57422
PS610	positive	625	IgG	-14.2979	3.44468
PS610	positive	1000	IgG	-11.0021	5.62522
PS610	positive	1000	IgG	-11.6952	5.43663
PS610	positive	1000	IgG	-12.1007	5.29665
PS610	positive	1000	IgG	-12.3884	4.98361
PS610	positive	1000	IgG	-13.1993	3.57422
PS611	positive	10	IgG	-11.0021	9.10602
PS611	positive	10	IgG	-11.6952	8.83025
PS611	positive	10	IgG	-12.1007	8.5284
PS611	positive	10	IgG	-12.3884	8.15306
PS611	positive	10	IgG	-13.0815	7.37838
PS611	positive	10	IgG	-13.1993	7.05359
PS611	positive	10	IgG	-13.7747	5.44817
PS611	positive	10	IgG	-14.2979	4.07754
PS611	positive	25	IgG	-11.0021	8.44763
PS611	positive	25	IgG	-11.6952	8.20576
PS611	positive	25	IgG	-12.1007	7.82817
PS611	positive	25	IgG	-12.3884	7.46737
PS611	positive	25	IgG	-13.0815	6.62141
PS611	positive	25	IgG	-13.1993	6.26276
PS611	positive	100	IgG	-11.0021	7.13356
PS611	positive	100	IgG	-11.6952	6.80314
PS611	positive	100	IgG	-12.1007	6.39859
PS611	positive	100	IgG	-12.3884	6.04895
PS611	positive	100	IgG	-13.0815	5.23644
PS611	positive	100	IgG	-13.1993	5.10796
PS611	positive	125	IgG	-11.0021	6.82871
PS611	positive	125	IgG	-11.6952	6.52796
PS611	positive	125	IgG	-12.1007	6.19983
PS611	positive	125	IgG	-12.3884	5.84161
PS611	positive	125	IgG	-13.0815	5.24351
PS611	positive	125	IgG	-13.1993	4.84156
PS611	positive	625	IgG	-11.0021	5.77248
PS611	positive	625	IgG	-11.6952	5.45817
PS611	positive	625	IgG	-12.1007	5.17238
PS611	positive	625	IgG	-12.3884	4.37366
PS611	positive	1000	IgG	-11.0021	4.85723
PS611	positive	1000	IgG	-11.6952	4.52179
PS611	positive	1000	IgG	-12.1007	4.2485
PS619	positive	10	IgG	-11.0021	10.2467
PS619	positive	10	IgG	-11.6952	10.2096
PS619	positive	10	IgG	-12.1007	10.1194
PS619	positive	10	IgG	-12.3884	9.93558
PS619	positive	10	IgG	-13.0815	9.3802
PS619	positive	10	IgG	-13.1993	9.18942
PS619	positive	10	IgG	-13.7747	7.99587
PS619	positive	10	IgG	-14.2979	6.52503
PS619	positive	10	IgG	-14.4678	4.7362
PS619	positive	25	IgG	-11.0021	10.023
PS619	positive	25	IgG	-11.6952	9.97287
PS619	positive	25	IgG	-12.1007	9.76054
PS619	positive	25	IgG	-12.3884	9.49767
PS619	positive	25	IgG	-13.0815	8.81671
PS619	positive	25	IgG	-13.1993	8.56401
PS619	positive	25	IgG	-13.7747	7.69818
PS619	positive	25	IgG	-14.2979	7.00428
PS619	positive	100	IgG	-11.0021	9.43527
PS619	positive	100	IgG	-11.6952	9.36209
PS619	positive	100	IgG	-12.1007	9.24927
PS619	positive	100	IgG	-12.3884	9.04853
PS619	positive	100	IgG	-13.0815	8.51319
PS619	positive	100	IgG	-13.1993	8.27792
PS619	positive	100	IgG	-13.7747	7.26029
PS619	positive	100	IgG	-14.2979	5.77559
PS619	positive	100	IgG	-14.4678	3.94481
PS619	positive	125	IgG	-11.0021	9.0153
PS619	positive	125	IgG	-11.6952	8.99595
PS619	positive	125	IgG	-12.1007	8.67699
PS619	positive	125	IgG	-12.3884	8.4375
PS619	positive	125	IgG	-13.0815	7.83834
PS619	positive	125	IgG	-13.1993	7.58782
PS619	positive	125	IgG	-13.7747	6.38604
PS619	positive	125	IgG	-14.2979	4.95112
PS619	positive	125	IgG	-14.4678	3.97029
PS619	positive	625	IgG	-11.0021	7.91401
PS619	positive	625	IgG	-11.6952	7.75405
PS619	positive	625	IgG	-12.1007	7.50988
PS619	positive	625	IgG	-12.3884	7.2998
PS619	positive	625	IgG	-13.0815	6.66823
PS619	positive	625	IgG	-13.1993	6.43187
PS619	positive	625	IgG	-13.7747	5.29498
PS619	positive	1000	IgG	-11.0021	7.31522
PS619	positive	1000	IgG	-11.6952	7.17855
PS619	positive	1000	IgG	-12.1007	7.06504
PS619	positive	1000	IgG	-12.3884	6.80683
PS619	positive	1000	IgG	-13.0815	6.16612
PS619	positive	1000	IgG	-13.1993	5.90808
PS619	positive	1000	IgG	-13.7747	4.81489
PS620	positive	10	IgG	-11.0021	10.5707
PS620	positive	10	IgG	-11.6952	10.5742
PS620	positive	10	IgG	-12.1007	10.4687
PS620	positive	10	IgG	-12.3884	10.3552
PS620	positive	10	IgG	-13.0815	9.9779
PS620	positive	10	IgG	-13.1993	9.80103
PS620	positive	10	IgG	-13.7747	8.88082
PS620	positive	10	IgG	-14.2979	7.7817
PS620	positive	10	IgG	-14.4678	6.95496
PS620	positive	25	IgG	-11.0021	10.2703
PS620	positive	25	IgG	-11.6952	10.2848
PS620	positive	25	IgG	-12.1007	10.1597
PS620	positive	25	IgG	-12.3884	10.0568
PS620	positive	25	IgG	-13.0815	9.5119
PS620	positive	25	IgG	-13.1993	9.30453
PS620	positive	25	IgG	-13.7747	8.246
PS620	positive	25	IgG	-14.2979	6.93407
PS620	positive	25	IgG	-14.4678	6.07381
PS620	positive	100	IgG	-11.0021	9.35925
PS620	positive	100	IgG	-11.6952	9.26306
PS620	positive	100	IgG	-12.1007	9.14882
PS620	positive	100	IgG	-12.3884	8.99562
PS620	positive	100	IgG	-13.0815	8.4929
PS620	positive	100	IgG	-13.1993	8.37402
PS620	positive	100	IgG	-13.7747	7.44542
PS620	positive	100	IgG	-14.2979	6.31294
PS620	positive	100	IgG	-14.4678	5.55296
PS620	positive	125	IgG	-11.0021	9.05622
PS620	positive	125	IgG	-11.6952	9.05127
PS620	positive	125	IgG	-12.1007	8.95858
PS620	positive	125	IgG	-12.3884	8.84942
PS620	positive	125	IgG	-13.0815	8.37132
PS620	positive	125	IgG	-13.1993	8.16375
PS620	positive	125	IgG	-13.7747	7.25747
PS620	positive	125	IgG	-14.2979	6.08904
PS620	positive	125	IgG	-14.4678	5.27981
PS620	positive	625	IgG	-11.0021	7.76628
PS620	positive	625	IgG	-11.6952	7.6915
PS620	positive	625	IgG	-12.1007	7.49628
PS620	positive	625	IgG	-12.3884	7.32163
PS620	positive	625	IgG	-13.0815	6.82111
PS620	positive	625	IgG	-13.1993	6.68544
PS620	positive	625	IgG	-13.7747	5.85507
PS620	positive	625	IgG	-14.2979	4.74493
PS620	positive	625	IgG	-14.4678	3.68051
PS620	positive	1000	IgG	-11.0021	7.23346
PS620	positive	1000	IgG	-11.6952	7.04694
PS620	positive	1000	IgG	-12.1007	6.8251
PS620	positive	1000	IgG	-12.3884	6.65286
PS620	positive	1000	IgG	-13.0815	6.16402
PS620	positive	1000	IgG	-13.1993	6.01127
PS620	positive	1000	IgG	-13.7747	5.16669
PS620	positive	1000	IgG	-14.2979	3.27084
PS623	positive	10	IgG	-11.0021	9.52345
PS623	positive	10	IgG	-11.6952	9.47726
PS623	positive	10	IgG	-12.1007	9.22247
PS623	positive	10	IgG	-12.3884	8.97588
PS623	positive	10	IgG	-13.0815	8.39826
PS623	positive	10	IgG	-13.1993	8.21419
PS623	positive	10	IgG	-13.7747	7.15305
PS623	positive	10	IgG	-14.2979	5.8898
PS623	positive	10	IgG	-14.4678	4.67594
PS623	positive	25	IgG	-11.0021	8.63917
PS623	positive	25	IgG	-11.6952	8.59168
PS623	positive	25	IgG	-12.1007	8.47366
PS623	positive	25	IgG	-12.3884	8.396
PS623	positive	25	IgG	-13.0815	7.75748
PS623	positive	25	IgG	-13.1993	7.48474
PS623	positive	25	IgG	-13.7747	6.51767
PS623	positive	25	IgG	-14.2979	5.29832
PS623	positive	25	IgG	-14.4678	3.10608
PS623	positive	100	IgG	-11.0021	7.58663
PS623	positive	100	IgG	-11.6952	7.3269
PS623	positive	100	IgG	-12.1007	7.00125
PS623	positive	100	IgG	-12.3884	6.79197
PS623	positive	100	IgG	-13.0815	6.20388
PS623	positive	100	IgG	-13.1993	6.05209
PS623	positive	100	IgG	-13.7747	5.06048
PS623	positive	125	IgG	-11.0021	7.3844
PS623	positive	125	IgG	-11.6952	7.20018
PS623	positive	125	IgG	-12.1007	6.85471
PS623	positive	125	IgG	-12.3884	6.61383
PS623	positive	125	IgG	-13.0815	6.02021
PS623	positive	125	IgG	-13.1993	5.90263
PS623	positive	125	IgG	-13.7747	4.98132
PS623	positive	125	IgG	-14.2979	3.06027
PS623	positive	625	IgG	-11.0021	5.83384
PS623	positive	625	IgG	-11.6952	5.54908
PS623	positive	625	IgG	-12.1007	5.32626
PS623	positive	625	IgG	-12.3884	5.0647
PS623	positive	625	IgG	-13.0815	4.50719
PS623	positive	625	IgG	-13.1993	4.06044
PS623	positive	1000	IgG	-11.0021	5.53733
PS623	positive	1000	IgG	-11.6952	5.1985
PS623	positive	1000	IgG	-12.1007	4.9675
PS623	positive	1000	IgG	-12.3884	4.79303
PS623	positive	1000	IgG	-13.0815	4.26736
PN11	negative	5	IgG	-11.0021	6.96161
PN11	negative	5	IgG	-11.6952	6.49577
PN11	negative	5	IgG	-12.1007	6.23245
PN11	negative	5	IgG	-12.3884	5.96358
PN11	negative	5	IgG	-13.0815	5.33272
PN11	negative	5	IgG	-13.1993	4.97443
PN11	negative	5	IgG	-13.7747	3.27084
PN11	negative	10	IgG	-11.0021	6.6062
PN11	negative	10	IgG	-11.6952	6.08222
PN11	negative	10	IgG	-12.1007	5.90989
PN11	negative	10	IgG	-12.3884	5.65716
PN11	negative	10	IgG	-13.0815	5.16097
PN11	negative	10	IgG	-13.1993	4.64439
PN11	negative	25	IgG	-11.0021	6.18621
PN11	negative	25	IgG	-11.6952	5.80212
PN11	negative	25	IgG	-12.1007	5.49031
PN11	negative	25	IgG	-12.3884	5.23289
PN11	negative	25	IgG	-13.0815	4.05468
PN11	negative	25	IgG	-13.1993	3.01226
PN11	negative	100	IgG	-11.0021	6.00141
PN11	negative	100	IgG	-11.6952	5.49443
PN11	negative	100	IgG	-12.1007	5.29163
PN11	negative	100	IgG	-12.3884	5.20217
PN11	negative	100	IgG	-13.0815	4.57127
PN11	negative	100	IgG	-13.1993	4.35243
PN11	negative	125	IgG	-11.0021	6.0807
PN11	negative	125	IgG	-11.6952	5.70822
PN11	negative	125	IgG	-12.1007	5.35186
PN11	negative	125	IgG	-12.3884	5.09783
PN11	negative	125	IgG	-13.0815	4.59512
PN11	negative	125	IgG	-13.1993	4.11632
PN11	negative	625	IgG	-11.0021	5.88332
PN11	negative	625	IgG	-11.6952	5.39816
PN11	negative	625	IgG	-12.1007	5.23998
PN11	negative	625	IgG	-12.3884	5.11799
PN11	negative	625	IgG	-13.0815	3.79923
PN12	negative	5	IgG	-11.0021	6.67245
PN12	negative	5	IgG	-11.6952	6.24675
PN12	negative	5	IgG	-12.1007	6.25958
PN12	negative	5	IgG	-12.3884	6.12176
PN12	negative	10	IgG	-11.0021	6.17898
PN12	negative	10	IgG	-11.6952	5.89072
PN12	negative	10	IgG	-12.1007	5.70489
PN12	negative	10	IgG	-12.3884	5.53207
PN12	negative	10	IgG	-13.0815	4.78749
PN12	negative	10	IgG	-13.1993	3.24519
PN12	negative	10	IgG	-14.4678	3.87812
PN12	negative	25	IgG	-11.0021	5.92426
PN12	negative	25	IgG	-11.6952	5.57595
PN12	negative	25	IgG	-12.1007	5.22216
PN12	negative	25	IgG	-12.3884	4.9151
PN12	negative	25	IgG	-13.0815	3.02852
PN12	negative	100	IgG	-11.0021	5.94803
PN12	negative	100	IgG	-11.6952	5.72467
PN12	negative	100	IgG	-12.1007	5.37528
PN12	negative	100	IgG	-12.3884	5.13776
PN12	negative	100	IgG	-13.0815	3.51155
PN12	negative	100	IgG	-13.1993	3.98898
PN12	negative	100	IgG	-13.7747	2.03688
PN12	negative	100	IgG	-14.4678	4.08317
PN12	negative	125	IgG	-11.0021	6.02587
PN12	negative	125	IgG	-11.6952	5.49031
PN12	negative	125	IgG	-12.1007	5.18178
PN12	negative	125	IgG	-12.3884	4.01938
PN12	negative	625	IgG	-11.0021	5.81413
PN12	negative	625	IgG	-11.6952	5.41462
PN12	negative	625	IgG	-12.1007	5.22216
PN12	negative	625	IgG	-12.3884	4.94164
PN12	negative	625	IgG	-13.0815	4.35671
PN12	negative	625	IgG	-13.1993	2.96183
PN12	negative	625	IgG	-14.2979	2.66259
PN13	negative	5	IgG	-14.2979	3.02852
PN13	negative	5	IgG	-14.4678	3.2581
PN13	negative	10	IgG	-14.2979	4.18965
PN13	negative	10	IgG	-14.4678	3.61989
PN13	negative	25	IgG	-11.0021	5.56707
PN13	negative	25	IgG	-11.6952	4.36097
PN13	negative	100	IgG	-11.0021	5.66873
PN13	negative	100	IgG	-11.6952	5.14749
PN13	negative	100	IgG	-12.1007	4.84419
PN13	negative	100	IgG	-12.3884	4.08317
PN13	negative	100	IgG	-13.1993	3.3322
PN13	negative	125	IgG	-11.0021	5.76205
PN13	negative	125	IgG	-11.6952	5.01064
PN13	negative	125	IgG	-12.1007	4.90527
PN13	negative	125	IgG	-12.3884	4.21459
PN13	negative	125	IgG	-13.1993	3.07577
PN13	negative	125	IgG	-13.7747	3.06027
PN13	negative	625	IgG	-11.0021	5.61191
PN13	negative	625	IgG	-11.6952	5.16479
PN13	negative	625	IgG	-12.1007	4.99043
PN13	negative	625	IgG	-12.3884	4.61842
PN13	negative	625	IgG	-14.4678	3.1209
PN14	negative	5	IgG	-11.0021	6.14776
PN14	negative	5	IgG	-11.6952	4.70652
PN14	negative	5	IgG	-12.1007	4.2244
PN14	negative	5	IgG	-12.3884	3.46574
PN14	negative	5	IgG	-13.7747	4.46591
PN14	negative	5	IgG	-14.2979	7.55503
PN14	negative	10	IgG	-11.0021	6.00471
PN14	negative	10	IgG	-11.6952	5.02169
PN14	negative	10	IgG	-12.1007	4.58156
PN14	negative	10	IgG	-12.3884	3.85015
PN14	negative	25	IgG	-11.0021	5.65132
PN14	negative	25	IgG	-11.6952	4.80675
PN14	negative	25	IgG	-12.1007	4.2485
PN14	negative	25	IgG	-12.3884	3.93183
PN14	negative	25	IgG	-13.1993	3.13549
PN14	negative	100	IgG	-11.0021	5.7869
PN14	negative	100	IgG	-11.6952	5.10595
PN14	negative	100	IgG	-12.1007	4.97903
PN14	negative	100	IgG	-12.3884	4.14313
PN14	negative	100	IgG	-13.1993	4.43082
PN14	negative	125	IgG	-11.0021	5.42053
PN14	negative	125	IgG	-11.6952	4.96981
PN14	negative	125	IgG	-12.1007	3.29584
PN14	negative	125	IgG	-13.7747	3.3673
PN14	negative	625	IgG	-11.0021	5.77971
PN14	negative	625	IgG	-11.6952	5.10595
PN14	negative	625	IgG	-12.1007	4.72739
PN14	negative	625	IgG	-12.3884	4.55388
PN15	negative	5	IgG	-11.0021	4.32634
PN15	negative	10	IgG	-11.0021	4.21951
PN15	negative	25	IgG	-11.0021	4.76786
PN15	negative	25	IgG	-11.6952	4.18459
PN15	negative	25	IgG	-13.0815	4.17439
PN15	negative	25	IgG	-13.1993	3.35574
PN15	negative	100	IgG	-11.6952	4.06044
PN15	negative	125	IgG	-11.0021	4.99946
PN15	negative	125	IgG	-11.6952	4.41078
PN15	negative	125	IgG	-12.1007	4.33073
PN15	negative	125	IgG	-12.3884	3.88499
PN15	negative	625	IgG	-11.0021	4.60183
PN15	negative	625	IgG	-11.6952	4.04305
PN15	negative	625	IgG	-12.1007	3.82864
PN15	negative	625	IgG	-12.3884	3.4761
PN15	negative	625	IgG	-13.1993	3.16407
PN16	negative	10	IgG	-11.0021	5.6204
PN16	negative	10	IgG	-11.6952	4.8701
PN16	negative	10	IgG	-12.1007	4.27667
PN16	negative	10	IgG	-12.3884	3.97656
PN16	negative	25	IgG	-11.0021	5.68131
PN16	negative	25	IgG	-11.6952	5.0689
PN16	negative	25	IgG	-12.1007	4.77912
PN16	negative	25	IgG	-12.3884	4.45822
PN16	negative	25	IgG	-13.0815	3.21888
PN16	negative	25	IgG	-13.1993	3.41225
PN16	negative	100	IgG	-11.0021	5.75257
PN16	negative	100	IgG	-11.6952	5.35344
PN16	negative	100	IgG	-12.1007	4.81218
PN16	negative	100	IgG	-12.3884	4.43082
PN16	negative	125	IgG	-11.0021	5.70378
PN16	negative	125	IgG	-11.6952	5.08347
PN16	negative	125	IgG	-12.1007	4.19469
PN16	negative	125	IgG	-12.3884	3.70541
PN16	negative	625	IgG	-11.0021	5.76936
PN16	negative	625	IgG	-11.6952	5.22754
PN16	negative	625	IgG	-12.1007	4.94164
PN16	negative	625	IgG	-12.3884	4.58156
PN16	negative	625	IgG	-13.1993	3.10608
PN17	negative	5	IgG	-11.0021	7.37296
PN17	negative	5	IgG	-11.6952	6.96916
PN17	negative	5	IgG	-12.1007	6.62141
PN17	negative	5	IgG	-12.3884	6.49979
PN17	negative	5	IgG	-13.0815	5.66758
PN17	negative	5	IgG	-13.1993	5.24175
PN17	negative	10	IgG	-11.0021	7.1423
PN17	negative	10	IgG	-11.6952	6.76119
PN17	negative	10	IgG	-12.1007	6.46563
PN17	negative	10	IgG	-12.3884	6.27225
PN17	negative	10	IgG	-13.0815	5.2933
PN17	negative	10	IgG	-13.1993	5.03479
PN17	negative	25	IgG	-11.0021	6.38856
PN17	negative	25	IgG	-11.6952	5.8999
PN17	negative	25	IgG	-12.1007	5.81214
PN17	negative	25	IgG	-12.3884	5.53602
PN17	negative	25	IgG	-13.0815	4.38203
PN17	negative	25	IgG	-13.1993	4.00733
PN17	negative	100	IgG	-11.0021	5.89256
PN17	negative	100	IgG	-11.6952	5.33593
PN17	negative	100	IgG	-12.1007	5.20949
PN17	negative	100	IgG	-12.3884	4.96284
PN17	negative	100	IgG	-13.0815	4.2485
PN17	negative	100	IgG	-13.1993	4.09988
PN17	negative	100	IgG	-13.7747	3.14988
PN17	negative	125	IgG	-11.0021	5.85984
PN17	negative	125	IgG	-11.6952	5.42495
PN17	negative	125	IgG	-12.1007	5.17426
PN17	negative	125	IgG	-12.3884	4.85203
PN17	negative	125	IgG	-13.0815	3.68888
PN17	negative	625	IgG	-11.0021	5.74727
PN17	negative	625	IgG	-11.6952	5.25053
PN17	negative	625	IgG	-12.1007	4.76217
PN17	negative	625	IgG	-12.3884	4.63473
PN17	negative	625	IgG	-13.0815	3.79174
PN18	negative	5	IgG	-11.0021	5.93842
PN18	negative	5	IgG	-11.6952	5.41165
PN18	negative	5	IgG	-12.1007	4.41482
PN18	negative	5	IgG	-12.3884	3.85721
PN18	negative	10	IgG	-11.0021	5.82008
PN18	negative	10	IgG	-11.6952	5.10392
PN18	negative	10	IgG	-12.1007	4.60183
PN18	negative	10	IgG	-12.3884	3.93183
PN18	negative	25	IgG	-11.0021	5.73657
PN18	negative	25	IgG	-11.6952	5.14166
PN18	negative	25	IgG	-12.1007	4.92484
PN18	negative	25	IgG	-12.3884	4.25797
PN18	negative	100	IgG	-11.0021	5.68358
PN18	negative	100	IgG	-11.6952	5.25402
PN18	negative	100	IgG	-12.1007	4.92484
PN18	negative	100	IgG	-12.3884	4.57814
PN18	negative	100	IgG	-13.1993	3.21888
PN18	negative	125	IgG	-11.0021	5.78383
PN18	negative	125	IgG	-11.6952	5.20401
PN18	negative	125	IgG	-12.1007	5.00841
PN18	negative	125	IgG	-12.3884	4.65078
PN18	negative	125	IgG	-13.0815	4.07754
PN18	negative	125	IgG	-13.1993	3.32023
PN18	negative	625	IgG	-11.0021	5.52013
PN18	negative	625	IgG	-11.6952	5.19665
PN18	negative	625	IgG	-12.1007	4.85463
PN18	negative	625	IgG	-12.3884	4.75646
PN18	negative	625	IgG	-13.0815	4.11632
PN19	negative	25	IgG	-11.0021	4.94876
PN19	negative	25	IgG	-11.6952	4.23893
PN19	negative	25	IgG	-12.1007	3.76892
PN19	negative	100	IgG	-11.0021	4.83363
PN19	negative	100	IgG	-11.6952	4.2244
PN19	negative	100	IgG	-12.1007	4.01338
PN19	negative	125	IgG	-11.0021	4.82297
PN19	negative	125	IgG	-11.6952	4.50719
PN19	negative	125	IgG	-12.1007	4.26736
PN19	negative	125	IgG	-12.3884	3.76892
PN19	negative	625	IgG	-11.0021	4.78749
PN19	negative	625	IgG	-11.6952	4.21951
PN19	negative	625	IgG	-12.1007	3.79174
PN20	negative	10	IgG	-11.0021	5.43081
PN20	negative	10	IgG	-11.6952	5.01728
PN20	negative	10	IgG	-12.1007	4.79165
PN20	negative	10	IgG	-12.3884	3.59274
PN20	negative	10	IgG	-13.0815	3.14988
PN20	negative	25	IgG	-11.0021	5.6058
PN20	negative	25	IgG	-11.6952	4.9927
PN20	negative	25	IgG	-12.1007	4.82297
PN20	negative	25	IgG	-12.3884	4.41078
PN20	negative	100	IgG	-11.0021	5.6058
PN20	negative	100	IgG	-11.6952	5.30165
PN20	negative	100	IgG	-12.1007	5.00395
PN20	negative	100	IgG	-12.3884	4.22926
PN20	negative	100	IgG	-13.0815	3.57422
PN20	negative	100	IgG	-13.7747	3.67207
PN20	negative	125	IgG	-11.0021	5.56707
PN20	negative	125	IgG	-11.6952	5.12198
PN20	negative	125	IgG	-12.1007	4.68521
PN20	negative	125	IgG	-12.3884	4.17439
PN20	negative	125	IgG	-13.1993	3.09104
PN20	negative	625	IgG	-11.0021	5.62762
PN20	negative	625	IgG	-11.6952	5.23644
PN20	negative	625	IgG	-12.1007	4.98589
PN20	negative	625	IgG	-12.3884	4.59175
PN20	negative	625	IgG	-13.0815	3.16407

## Sheet: IgM
ID	Group	Serum dilution	Antibody	ln[Ag]	ln(FI)
PS303	positive	10	IgM	-11.0021	9.14203
PS303	positive	10	IgM	-11.6952	8.489
PS303	positive	10	IgM	-12.1007	8.21184
PS303	positive	10	IgM	-12.3884	7.97155
PS303	positive	10	IgM	-13.0815	7.1473
PS303	positive	10	IgM	-13.1993	6.89467
PS303	positive	25	IgM	-11.0021	8.6074
PS303	positive	25	IgM	-11.6952	7.97304
PS303	positive	25	IgM	-12.1007	7.40306
PS303	positive	25	IgM	-12.3884	6.90107
PS303	positive	25	IgM	-13.0815	5.43518
PS303	positive	25	IgM	-13.1993	4.20966
PS303	positive	100	IgM	-11.0021	6.93277
PS303	positive	100	IgM	-11.6952	6.41455
PS303	positive	100	IgM	-12.1007	5.92959
PS303	positive	100	IgM	-12.3884	5.69261
PS303	positive	100	IgM	-13.0815	4.9028
PS303	positive	100	IgM	-13.1993	4.61512
PS303	positive	125	IgM	-11.0021	6.78596
PS303	positive	125	IgM	-11.6952	6.20792
PS303	positive	125	IgM	-12.1007	5.66988
PS303	positive	125	IgM	-12.3884	5.38907
PS303	positive	125	IgM	-13.0815	4.73327
PS303	positive	125	IgM	-13.1993	4.65396
PS303	positive	625	IgM	-11.0021	5.39059
PS303	positive	625	IgM	-11.6952	4.55738
PS303	positive	625	IgM	-12.1007	3.8712
PS303	positive	625	IgM	-12.3884	3.43399
PS303	positive	1000	IgM	-11.0021	4.67283
PS303	positive	1000	IgM	-11.6952	3.81404
PS303	positive	1000	IgM	-12.1007	3.54578
PS303	positive	1000	IgM	-12.3884	3.27084
PS305	positive	10	IgM	-11.0021	10.1515
PS305	positive	10	IgM	-11.6952	9.73183
PS305	positive	10	IgM	-12.1007	9.44915
PS305	positive	10	IgM	-12.3884	9.15462
PS305	positive	10	IgM	-13.0815	8.19017
PS305	positive	10	IgM	-13.1993	7.64476
PS305	positive	25	IgM	-11.0021	9.61447
PS305	positive	25	IgM	-11.6952	9.35057
PS305	positive	25	IgM	-12.1007	8.9938
PS305	positive	25	IgM	-12.3884	8.60362
PS305	positive	25	IgM	-13.0815	7.5807
PS305	positive	25	IgM	-13.1993	7.35692
PS305	positive	100	IgM	-11.0021	8.4991
PS305	positive	100	IgM	-11.6952	8.12484
PS305	positive	100	IgM	-12.1007	7.9266
PS305	positive	100	IgM	-12.3884	7.5994
PS305	positive	100	IgM	-13.0815	6.84304
PS305	positive	100	IgM	-13.1993	6.57182
PS305	positive	100	IgM	-13.7747	4.91265
PS305	positive	125	IgM	-11.0021	8.29729
PS305	positive	125	IgM	-11.6952	8.00448
PS305	positive	125	IgM	-12.1007	7.81373
PS305	positive	125	IgM	-12.3884	7.5431
PS305	positive	125	IgM	-13.0815	7.06333
PS305	positive	125	IgM	-13.1993	6.42271
PS305	positive	125	IgM	-13.7747	3.61989
PS305	positive	625	IgM	-11.0021	6.77878
PS305	positive	625	IgM	-11.6952	6.49123
PS305	positive	625	IgM	-12.1007	6.14132
PS305	positive	625	IgM	-12.3884	5.72793
PS305	positive	625	IgM	-13.0815	4.68213
PS305	positive	1000	IgM	-11.0021	6.34972
PS305	positive	1000	IgM	-11.6952	5.9171
PS305	positive	1000	IgM	-12.1007	5.60089
PS305	positive	1000	IgM	-12.3884	5.28658
PS305	positive	1000	IgM	-13.0815	4.36097
PS305	positive	1000	IgM	-13.1993	4.17439
PS308	positive	10	IgM	-11.0021	10.4894
PS308	positive	10	IgM	-11.6952	10.3709
PS308	positive	10	IgM	-12.1007	10.1635
PS308	positive	10	IgM	-12.3884	9.88973
PS308	positive	10	IgM	-13.0815	9.10923
PS308	positive	10	IgM	-13.1993	8.82708
PS308	positive	10	IgM	-13.7747	7.27309
PS308	positive	10	IgM	-14.2979	6.41891
PS308	positive	10	IgM	-14.4678	5.39967
PS308	positive	25	IgM	-11.0021	10.0668
PS308	positive	25	IgM	-11.6952	9.91073
PS308	positive	25	IgM	-12.1007	9.72083
PS308	positive	25	IgM	-12.3884	9.48547
PS308	positive	25	IgM	-13.0815	8.77307
PS308	positive	25	IgM	-13.1993	8.44355
PS308	positive	25	IgM	-13.7747	6.76157
PS308	positive	25	IgM	-14.2979	5.16192
PS308	positive	25	IgM	-14.4678	3.29584
PS308	positive	100	IgM	-11.0021	8.83166
PS308	positive	100	IgM	-11.6952	8.67744
PS308	positive	100	IgM	-12.1007	8.52978
PS308	positive	100	IgM	-12.3884	8.32134
PS308	positive	100	IgM	-13.0815	7.64953
PS308	positive	100	IgM	-13.1993	7.43406
PS308	positive	100	IgM	-13.7747	5.98813
PS308	positive	100	IgM	-14.2979	3.86423
PS308	positive	125	IgM	-11.0021	8.63575
PS308	positive	125	IgM	-11.6952	8.44684
PS308	positive	125	IgM	-12.1007	8.30573
PS308	positive	125	IgM	-12.3884	8.11502
PS308	positive	125	IgM	-13.0815	7.44015
PS308	positive	125	IgM	-13.1993	7.36095
PS308	positive	125	IgM	-13.7747	5.6478
PS308	positive	125	IgM	-14.2979	3.45526
PS308	positive	625	IgM	-11.0021	7.29596
PS308	positive	625	IgM	-11.6952	7.19793
PS308	positive	625	IgM	-12.1007	6.98163
PS308	positive	625	IgM	-12.3884	6.6071
PS308	positive	625	IgM	-13.0815	5.81513
PS308	positive	625	IgM	-13.1993	5.70489
PS308	positive	625	IgM	-13.7747	4.22926
PS308	positive	1000	IgM	-11.0021	6.85541
PS308	positive	1000	IgM	-11.6952	6.56056
PS308	positive	1000	IgM	-12.1007	6.30871
PS308	positive	1000	IgM	-12.3884	5.94105
PS308	positive	1000	IgM	-13.0815	5.26096
PS308	positive	1000	IgM	-13.1993	5.1358
PS308	positive	1000	IgM	-13.7747	3.34404
PS310	positive	10	IgM	-11.0021	10.1567
PS310	positive	10	IgM	-11.6952	10.183
PS310	positive	10	IgM	-12.1007	10.0714
PS310	positive	10	IgM	-12.3884	9.9268
PS310	positive	10	IgM	-13.0815	9.40832
PS310	positive	10	IgM	-13.1993	9.12866
PS310	positive	10	IgM	-13.7747	8.16622
PS310	positive	10	IgM	-14.2979	6.75809
PS310	positive	10	IgM	-14.4678	5.92693
PS310	positive	25	IgM	-11.0021	9.75197
PS310	positive	25	IgM	-11.6952	9.57866
PS310	positive	25	IgM	-12.1007	9.44256
PS310	positive	25	IgM	-12.3884	9.3055
PS310	positive	25	IgM	-13.0815	8.61637
PS310	positive	25	IgM	-13.1993	8.49502
PS310	positive	25	IgM	-13.7747	6.91605
PS310	positive	25	IgM	-14.2979	4.32192
PS310	positive	25	IgM	-14.4678	3.3322
PS310	positive	100	IgM	-11.0021	8.54901
PS310	positive	100	IgM	-11.6952	8.56076
PS310	positive	100	IgM	-12.1007	8.37178
PS310	positive	100	IgM	-12.3884	8.20958
PS310	positive	100	IgM	-13.0815	7.73398
PS310	positive	100	IgM	-13.1993	7.56803
PS310	positive	100	IgM	-13.7747	6.1591
PS310	positive	100	IgM	-14.2979	5.03479
PS310	positive	100	IgM	-14.4678	3.64632
PS310	positive	125	IgM	-11.0021	8.3035
PS310	positive	125	IgM	-11.6952	8.28895
PS310	positive	125	IgM	-12.1007	8.25288
PS310	positive	125	IgM	-12.3884	8.18739
PS310	positive	125	IgM	-13.0815	7.72342
PS310	positive	125	IgM	-13.1993	7.57849
PS310	positive	125	IgM	-13.7747	6.36876
PS310	positive	125	IgM	-14.2979	4.43478
PS310	positive	625	IgM	-11.0021	6.9473
PS310	positive	625	IgM	-11.6952	6.90006
PS310	positive	625	IgM	-12.1007	6.83841
PS310	positive	625	IgM	-12.3884	6.69084
PS310	positive	625	IgM	-13.0815	6.12176
PS310	positive	625	IgM	-13.1993	5.95064
PS310	positive	625	IgM	-13.7747	4.22926
PS310	positive	625	IgM	-14.2979	3.04452
PS310	positive	1000	IgM	-11.0021	6.43348
PS310	positive	1000	IgM	-11.6952	6.32734
PS310	positive	1000	IgM	-12.1007	6.23832
PS310	positive	1000	IgM	-12.3884	6.10107
PS310	positive	1000	IgM	-13.0815	5.65249
PS310	positive	1000	IgM	-13.1993	5.53602
PS310	positive	1000	IgM	-13.7747	3.58352
PS326	positive	10	IgM	-11.0021	8.17602
PS326	positive	10	IgM	-11.6952	7.83479
PS326	positive	10	IgM	-12.1007	7.46889
PS326	positive	10	IgM	-12.3884	6.96098
PS326	positive	10	IgM	-13.0815	4.86753
PS326	positive	10	IgM	-13.1993	3.87812
PS326	positive	25	IgM	-11.0021	7.84828
PS326	positive	25	IgM	-11.6952	7.35585
PS326	positive	25	IgM	-12.1007	6.65587
PS326	positive	25	IgM	-12.3884	5.50533
PS326	positive	100	IgM	-11.0021	6.52796
PS326	positive	100	IgM	-11.6952	5.99894
PS326	positive	100	IgM	-12.1007	5.65716
PS326	positive	100	IgM	-12.3884	5.34869
PS326	positive	125	IgM	-11.0021	6.24675
PS326	positive	125	IgM	-11.6952	5.70711
PS326	positive	125	IgM	-12.1007	5.20766
PS326	positive	125	IgM	-12.3884	4.86497
PS326	positive	625	IgM	-11.0021	5.16859
PS326	positive	625	IgM	-11.6952	4.76502
PS326	positive	625	IgM	-12.1007	4.43872
PS326	positive	625	IgM	-12.3884	3.8712
PS326	positive	1000	IgM	-11.0021	4.43478
PS326	positive	1000	IgM	-11.6952	4.19469
PS326R	positive	10	IgM	-11.0021	9.29192
PS326R	positive	10	IgM	-11.6952	9.10353
PS326R	positive	10	IgM	-12.1007	8.73536
PS326R	positive	10	IgM	-12.3884	8.37667
PS326R	positive	10	IgM	-13.0815	7.38088
PS326R	positive	10	IgM	-13.1993	6.86537
PS326R	positive	20	IgM	-11.0021	8.67266
PS326R	positive	20	IgM	-11.6952	8.48433
PS326R	positive	20	IgM	-12.1007	8.3387
PS326R	positive	20	IgM	-12.3884	7.90949
PS326R	positive	20	IgM	-13.0815	6.92461
PS326R	positive	20	IgM	-13.1993	6.51471
PS326R	positive	20	IgM	-13.7747	4.60183
PS326R	positive	40	IgM	-11.0021	8.09915
PS326R	positive	40	IgM	-11.6952	7.91193
PS326R	positive	40	IgM	-12.1007	7.47647
PS326R	positive	40	IgM	-12.3884	7.08674
PS326R	positive	40	IgM	-13.0815	6.38856
PS326R	positive	40	IgM	-13.1993	5.71812
PS326R	positive	80	IgM	-11.0021	7.30092
PS326R	positive	80	IgM	-11.6952	7.11883
PS326R	positive	80	IgM	-12.1007	6.74798
PS326R	positive	80	IgM	-12.3884	6.27099
PS326R	positive	80	IgM	-13.0815	5.23111
PS326R	positive	80	IgM	-13.1993	4.6944
PS326R	positive	160	IgM	-11.0021	6.56244
PS326R	positive	160	IgM	-11.6952	6.42081
PS326R	positive	160	IgM	-12.1007	5.8944
PS326R	positive	320	IgM	-11.0021	6.29033
PS326R	positive	320	IgM	-11.6952	6.10777
PS326R	positive	320	IgM	-12.1007	5.66296
PS326R	positive	320	IgM	-12.3884	5.42053
PS326R	positive	320	IgM	-13.0815	3.93183
PS329	positive	10	IgM	-11.0021	10.5467
PS329	positive	10	IgM	-11.6952	10.462
PS329	positive	10	IgM	-12.1007	10.3365
PS329	positive	10	IgM	-12.3884	10.187
PS329	positive	10	IgM	-13.0815	9.74748
PS329	positive	10	IgM	-13.1993	9.51212
PS329	positive	10	IgM	-13.7747	8.05611
PS329	positive	10	IgM	-14.2979	7.49536
PS329	positive	10	IgM	-14.4678	6.95241
PS329	positive	25	IgM	-11.0021	10.4262
PS329	positive	25	IgM	-11.6952	10.2957
PS329	positive	25	IgM	-12.1007	10.1511
PS329	positive	25	IgM	-12.3884	9.95659
PS329	positive	25	IgM	-13.0815	9.26423
PS329	positive	25	IgM	-13.1993	9.14078
PS329	positive	25	IgM	-13.7747	7.99778
PS329	positive	25	IgM	-14.2979	6.29711
PS329	positive	25	IgM	-14.4678	5.39665
PS329	positive	100	IgM	-11.0021	10.1809
PS329	positive	100	IgM	-11.6952	10.0019
PS329	positive	100	IgM	-12.1007	9.80424
PS329	positive	100	IgM	-12.3884	9.60071
PS329	positive	100	IgM	-13.0815	9.04334
PS329	positive	100	IgM	-13.1993	8.84135
PS329	positive	100	IgM	-13.7747	7.43051
PS329	positive	100	IgM	-14.2979	6.04895
PS329	positive	100	IgM	-14.4678	5.39059
PS329	positive	125	IgM	-11.0021	10.0556
PS329	positive	125	IgM	-11.6952	9.88257
PS329	positive	125	IgM	-12.1007	9.69833
PS329	positive	125	IgM	-12.3884	9.51358
PS329	positive	125	IgM	-13.0815	8.90815
PS329	positive	125	IgM	-13.1993	8.57823
PS329	positive	125	IgM	-13.7747	6.94698
PS329	positive	125	IgM	-14.2979	5.7355
PS329	positive	125	IgM	-14.4678	4.83363
PS329	positive	625	IgM	-11.0021	9.27062
PS329	positive	625	IgM	-11.6952	9.12082
PS329	positive	625	IgM	-12.1007	8.97828
PS329	positive	625	IgM	-12.3884	8.8169
PS329	positive	625	IgM	-13.0815	8.09661
PS329	positive	625	IgM	-13.1993	7.91193
PS329	positive	625	IgM	-13.7747	6.95368
PS329	positive	625	IgM	-14.2979	4.42285
PS329	positive	625	IgM	-14.4678	3.63759
PS329	positive	1000	IgM	-11.0021	8.72144
PS329	positive	1000	IgM	-11.6952	8.5568
PS329	positive	1000	IgM	-12.1007	8.27129
PS329	positive	1000	IgM	-12.3884	8.17066
PS329	positive	1000	IgM	-13.0815	7.66294
PS329	positive	1000	IgM	-13.1993	7.47003
PS329	positive	1000	IgM	-13.7747	6.06997
PS329	positive	1000	IgM	-14.2979	3.44468
PS330	positive	10	IgM	-11.0021	10.2862
PS330	positive	10	IgM	-11.6952	10.2402
PS330	positive	10	IgM	-12.1007	10.1503
PS330	positive	10	IgM	-12.3884	10.0154
PS330	positive	10	IgM	-13.0815	9.52452
PS330	positive	10	IgM	-13.1993	9.36697
PS330	positive	10	IgM	-13.7747	8.13369
PS330	positive	10	IgM	-14.2979	6.68794
PS330	positive	10	IgM	-14.4678	5.69933
PS330	positive	25	IgM	-11.0021	9.8879
PS330	positive	25	IgM	-11.6952	9.87605
PS330	positive	25	IgM	-12.1007	9.75682
PS330	positive	25	IgM	-12.3884	9.62754
PS330	positive	25	IgM	-13.0815	9.21874
PS330	positive	25	IgM	-13.1993	9.14694
PS330	positive	25	IgM	-13.7747	7.77275
PS330	positive	25	IgM	-14.2979	5.94105
PS330	positive	25	IgM	-14.4678	4.85203
PS330	positive	100	IgM	-11.0021	8.76634
PS330	positive	100	IgM	-11.6952	8.69008
PS330	positive	100	IgM	-12.1007	8.5642
PS330	positive	100	IgM	-12.3884	8.42076
PS330	positive	100	IgM	-13.0815	8.04034
PS330	positive	100	IgM	-13.1993	7.96427
PS330	positive	100	IgM	-13.7747	6.88004
PS330	positive	100	IgM	-14.2979	4.84156
PS330	positive	100	IgM	-14.4678	3.48636
PS330	positive	125	IgM	-11.0021	8.62389
PS330	positive	125	IgM	-11.6952	8.56044
PS330	positive	125	IgM	-12.1007	8.52218
PS330	positive	125	IgM	-12.3884	8.40171
PS330	positive	125	IgM	-13.0815	7.95986
PS330	positive	125	IgM	-13.1993	7.86275
PS330	positive	125	IgM	-13.7747	6.64985
PS330	positive	125	IgM	-14.2979	4.78749
PS330	positive	125	IgM	-14.4678	3.14988
PS330	positive	625	IgM	-11.0021	7.28024
PS330	positive	625	IgM	-11.6952	7.07412
PS330	positive	625	IgM	-12.1007	6.97229
PS330	positive	625	IgM	-12.3884	6.78106
PS330	positive	625	IgM	-13.0815	6.36073
PS330	positive	625	IgM	-13.1993	6.33977
PS330	positive	625	IgM	-13.7747	5.33111
PS330	positive	1000	IgM	-11.0021	6.84126
PS330	positive	1000	IgM	-11.6952	6.66526
PS330	positive	1000	IgM	-12.1007	6.52209
PS330	positive	1000	IgM	-12.3884	6.37502
PS330	positive	1000	IgM	-13.0815	6.0194
PS330	positive	1000	IgM	-13.1993	5.9126
PS330	positive	1000	IgM	-13.7747	4.54329
PS331	positive	10	IgM	-11.0021	10.6629
PS331	positive	10	IgM	-11.6952	10.4868
PS331	positive	10	IgM	-12.1007	10.2528
PS331	positive	10	IgM	-12.3884	10.0372
PS331	positive	10	IgM	-13.0815	9.52799
PS331	positive	10	IgM	-13.1993	9.289
PS331	positive	10	IgM	-13.7747	8.49679
PS331	positive	10	IgM	-14.2979	7.54486
PS331	positive	10	IgM	-14.4678	6.89095
PS331	positive	25	IgM	-11.0021	10.1791
PS331	positive	25	IgM	-11.6952	10.0753
PS331	positive	25	IgM	-12.1007	9.90816
PS331	positive	25	IgM	-12.3884	9.6704
PS331	positive	25	IgM	-13.0815	9.06858
PS331	positive	25	IgM	-13.1993	8.93318
PS331	positive	25	IgM	-13.7747	8.00526
PS331	positive	25	IgM	-14.2979	7.08785
PS331	positive	25	IgM	-14.4678	6.59441
PS331	positive	100	IgM	-11.0021	9.26811
PS331	positive	100	IgM	-11.6952	9.0757
PS331	positive	100	IgM	-12.1007	8.86465
PS331	positive	100	IgM	-12.3884	8.61849
PS331	positive	100	IgM	-13.0815	8.07309
PS331	positive	100	IgM	-13.1993	7.93928
PS331	positive	100	IgM	-13.7747	7.02257
PS331	positive	100	IgM	-14.2979	6.08146
PS331	positive	100	IgM	-14.4678	5.54648
PS331	positive	125	IgM	-11.0021	8.96188
PS331	positive	125	IgM	-11.6952	8.81606
PS331	positive	125	IgM	-12.1007	8.62287
PS331	positive	125	IgM	-12.3884	8.42296
PS331	positive	125	IgM	-13.0815	7.87512
PS331	positive	125	IgM	-13.1993	7.66747
PS331	positive	125	IgM	-13.7747	6.54774
PS331	positive	125	IgM	-14.2979	5.56452
PS331	positive	125	IgM	-14.4678	5.03695
PS331	positive	625	IgM	-11.0021	7.5269
PS331	positive	625	IgM	-11.6952	7.34859
PS331	positive	625	IgM	-12.1007	7.08869
PS331	positive	625	IgM	-12.3884	6.87936
PS331	positive	625	IgM	-13.0815	6.16752
PS331	positive	625	IgM	-13.1993	6.11956
PS331	positive	625	IgM	-13.7747	4.79854
PS331	positive	625	IgM	-14.2979	3.85721
PS331	positive	625	IgM	-14.4678	3.20545
PS332	positive	10	IgM	-11.0021	10.2108
PS332	positive	10	IgM	-11.6952	10.1533
PS332	positive	10	IgM	-12.1007	10.0061
PS332	positive	10	IgM	-12.3884	9.80394
PS332	positive	10	IgM	-13.0815	9.22674
PS332	positive	10	IgM	-13.1993	9.06582
PS332	positive	10	IgM	-13.7747	8.07309
PS332	positive	10	IgM	-14.2979	7.13409
PS332	positive	10	IgM	-14.4678	6.65801
PS332	positive	25	IgM	-11.0021	9.76549
PS332	positive	25	IgM	-11.6952	9.70376
PS332	positive	25	IgM	-12.1007	9.5964
PS332	positive	25	IgM	-12.3884	9.46133
PS332	positive	25	IgM	-13.0815	8.92829
PS332	positive	25	IgM	-13.1993	8.65394
PS332	positive	25	IgM	-13.7747	7.28961
PS332	positive	25	IgM	-14.2979	6.24417
PS332	positive	25	IgM	-14.4678	5.43518
PS332	positive	100	IgM	-11.0021	8.6857
PS332	positive	100	IgM	-11.6952	8.66831
PS332	positive	100	IgM	-12.1007	8.52019
PS332	positive	100	IgM	-12.3884	8.34988
PS332	positive	100	IgM	-13.0815	7.82391
PS332	positive	100	IgM	-13.1993	7.68494
PS332	positive	100	IgM	-13.7747	6.62451
PS332	positive	100	IgM	-14.2979	5.50939
PS332	positive	100	IgM	-14.4678	4.85203
PS332	positive	125	IgM	-11.0021	8.38572
PS332	positive	125	IgM	-11.6952	8.37448
PS332	positive	125	IgM	-12.1007	8.27427
PS332	positive	125	IgM	-12.3884	8.13876
PS332	positive	125	IgM	-13.0815	7.59354
PS332	positive	125	IgM	-13.1993	7.43897
PS332	positive	125	IgM	-13.7747	6.32197
PS332	positive	125	IgM	-14.2979	5.32463
PS332	positive	125	IgM	-14.4678	4.66029
PS332	positive	625	IgM	-11.0021	7.16085
PS332	positive	625	IgM	-11.6952	7.06789
PS332	positive	625	IgM	-12.1007	6.93699
PS332	positive	625	IgM	-12.3884	6.79496
PS332	positive	625	IgM	-13.0815	6.29465
PS332	positive	625	IgM	-13.1993	6.06611
PS332	positive	625	IgM	-13.7747	4.85203
PS332	positive	625	IgM	-14.2979	3.48636
PS332	positive	1000	IgM	-11.0021	6.58203
PS332	positive	1000	IgM	-11.6952	6.42918
PS332	positive	1000	IgM	-12.1007	6.23832
PS332	positive	1000	IgM	-12.3884	6.01208
PS332	positive	1000	IgM	-13.0815	5.42935
PS332	positive	1000	IgM	-13.1993	5.20401
PS332	positive	1000	IgM	-13.7747	4.31303
PS352	positive	10	IgM	-11.0021	5.26442
PS352	positive	10	IgM	-11.6952	4.90774
PS352	positive	10	IgM	-12.1007	4.68213
PS352	positive	10	IgM	-12.3884	4.62824
PS352	positive	10	IgM	-13.0815	3.79923
PS352	positive	10	IgM	-13.1993	3.69718
PS352	positive	25	IgM	-11.0021	5.30827
PS352	positive	25	IgM	-11.6952	4.67283
PS352	positive	25	IgM	-12.1007	4.13783
PS352	positive	25	IgM	-12.3884	4.16925
PS352	positive	25	IgM	-14.4678	3.2581
PS352	positive	100	IgM	-11.0021	3.8986
PS352	positive	100	IgM	-12.3884	3.23212
PS352	positive	125	IgM	-11.0021	3.23212
PS352	positive	125	IgM	-12.1007	3.01226
PS352	positive	625	IgM	-11.0021	3.7297
PS352	positive	625	IgM	-12.3884	3.39002
PS352	positive	1000	IgM	-11.0021	3.73767
PS352R	positive	10	IgM	-11.0021	5.71043
PS352R	positive	10	IgM	-11.6952	5.17238
PS352R	positive	10	IgM	-12.1007	4.75789
PS352R	positive	10	IgM	-12.3884	4.52179
PS352R	positive	10	IgM	-13.1993	6.17379
PS352R	positive	20	IgM	-11.0021	5.273
PS352R	positive	20	IgM	-11.6952	4.83892
PS352R	positive	20	IgM	-12.1007	4.59512
PS352R	positive	20	IgM	-12.3884	4.51816
PS352R	positive	20	IgM	-13.0815	3.45526
PS352R	positive	20	IgM	-13.1993	3.79174
PS352R	positive	40	IgM	-11.0021	4.95112
PS352R	positive	40	IgM	-11.6952	4.89784
PS352R	positive	40	IgM	-12.1007	4.51816
PS352R	positive	80	IgM	-11.0021	4.56781
PS352R	positive	80	IgM	-11.6952	4.09434
PS352R	positive	80	IgM	-12.1007	3.93834
PS352R	positive	80	IgM	-13.1993	3.10608
PS352R	positive	320	IgM	-11.0021	4.37785
PS352R	positive	320	IgM	-11.6952	3.79923
PS352R	positive	320	IgM	-12.1007	3.3673
PS352R	positive	320	IgM	-13.1993	3.01226
PS353	positive	10	IgM	-11.0021	10.5239
PS353	positive	10	IgM	-11.6952	10.4624
PS353	positive	10	IgM	-12.1007	10.3477
PS353	positive	10	IgM	-12.3884	10.2805
PS353	positive	10	IgM	-13.0815	9.7516
PS353	positive	10	IgM	-13.1993	9.41782
PS353	positive	10	IgM	-13.7747	7.23993
PS353	positive	10	IgM	-14.2979	5.96186
PS353	positive	10	IgM	-14.4678	4.30407
PS353	positive	25	IgM	-11.0021	9.78671
PS353	positive	25	IgM	-11.6952	9.77792
PS353	positive	25	IgM	-12.1007	9.71444
PS353	positive	25	IgM	-12.3884	9.57162
PS353	positive	25	IgM	-13.0815	9.01262
PS353	positive	25	IgM	-13.1993	8.53791
PS353	positive	25	IgM	-13.7747	5.57469
PS353	positive	25	IgM	-14.2979	4.18459
PS353	positive	100	IgM	-11.0021	8.62844
PS353	positive	100	IgM	-11.6952	8.49794
PS353	positive	100	IgM	-12.1007	8.40193
PS353	positive	100	IgM	-12.3884	8.30284
PS353	positive	100	IgM	-13.0815	7.90224
PS353	positive	100	IgM	-13.1993	7.66528
PS353	positive	100	IgM	-13.7747	5.74727
PS353	positive	125	IgM	-11.0021	8.38427
PS353	positive	125	IgM	-11.6952	8.35569
PS353	positive	125	IgM	-12.1007	8.23889
PS353	positive	125	IgM	-12.3884	8.18507
PS353	positive	125	IgM	-13.0815	7.75191
PS353	positive	125	IgM	-13.1993	7.60556
PS353	positive	125	IgM	-13.7747	5.35344
PS353	positive	625	IgM	-11.0021	6.77916
PS353	positive	625	IgM	-11.6952	6.70564
PS353	positive	625	IgM	-12.1007	6.62716
PS353	positive	625	IgM	-12.3884	6.51175
PS353	positive	625	IgM	-13.0815	6.05834
PS353	positive	625	IgM	-13.1993	5.81711
PS353	positive	625	IgM	-13.7747	3.29584
PS353	positive	1000	IgM	-11.0021	6.51372
PS353	positive	1000	IgM	-11.6952	6.28972
PS353	positive	1000	IgM	-12.1007	6.09131
PS353	positive	1000	IgM	-12.3884	5.98057
PS353	positive	1000	IgM	-13.0815	5.79808
PS353	positive	1000	IgM	-13.1993	5.53602
PS353	positive	1000	IgM	-13.7747	3.34404
PS601	positive	10	IgM	-11.0021	8.6
PS601	positive	10	IgM	-11.6952	8.49078
PS601	positive	10	IgM	-12.1007	8.32442
PS601	positive	10	IgM	-12.3884	8.056
PS601	positive	10	IgM	-13.0815	7.31233
PS601	positive	10	IgM	-13.1993	6.62628
PS601	positive	10	IgM	-13.7747	5.18178
PS601	positive	25	IgM	-11.0021	7.90027
PS601	positive	25	IgM	-11.6952	7.75434
PS601	positive	25	IgM	-12.1007	7.58799
PS601	positive	25	IgM	-12.3884	7.40529
PS601	positive	25	IgM	-13.0815	6.49224
PS601	positive	25	IgM	-13.1993	6.10479
PS601	positive	25	IgM	-13.7747	4.52901
PS601	positive	100	IgM	-11.0021	6.53572
PS601	positive	100	IgM	-11.6952	6.59805
PS601	positive	100	IgM	-12.1007	6.26022
PS601	positive	100	IgM	-12.3884	5.99396
PS601	positive	100	IgM	-13.0815	5.02826
PS601	positive	100	IgM	-13.1993	4.35671
PS601	positive	125	IgM	-11.0021	6.36532
PS601	positive	125	IgM	-11.6952	6.23702
PS601	positive	125	IgM	-12.1007	6.02747
PS601	positive	125	IgM	-12.3884	5.93842
PS601	positive	125	IgM	-13.0815	5.09375
PS601	positive	125	IgM	-13.1993	4.5326
PS601	positive	125	IgM	-13.7747	3.30811
PS601	positive	625	IgM	-11.0021	4.95583
PS601	positive	625	IgM	-11.6952	4.66971
PS601	positive	625	IgM	-12.1007	4.56781
PS601	positive	625	IgM	-12.3884	4.03719
PS601	positive	1000	IgM	-11.0021	4.80947
PS601	positive	1000	IgM	-11.6952	4.46973
PS601	positive	1000	IgM	-12.1007	4.25797
PS604	positive	10	IgM	-11.0021	8.99152
PS604	positive	10	IgM	-11.6952	8.81106
PS604	positive	10	IgM	-12.1007	8.65301
PS604	positive	10	IgM	-12.3884	8.47268
PS604	positive	10	IgM	-13.0815	7.73849
PS604	positive	10	IgM	-13.1993	7.36286
PS604	positive	10	IgM	-13.7747	5.76519
PS604	positive	25	IgM	-11.0021	8.32361
PS604	positive	25	IgM	-11.6952	8.38252
PS604	positive	25	IgM	-12.1007	8.20467
PS604	positive	25	IgM	-12.3884	7.89419
PS604	positive	25	IgM	-13.0815	7.17345
PS604	positive	25	IgM	-13.1993	6.86832
PS604	positive	25	IgM	-13.7747	5.12396
PS604	positive	100	IgM	-11.0021	7.02227
PS604	positive	100	IgM	-11.6952	6.73815
PS604	positive	100	IgM	-12.1007	6.5216
PS604	positive	100	IgM	-12.3884	6.31173
PS604	positive	100	IgM	-13.0815	5.70044
PS604	positive	100	IgM	-13.1993	5.38907
PS604	positive	100	IgM	-13.7747	3.68051
PS604	positive	125	IgM	-11.0021	6.73499
PS604	positive	125	IgM	-11.6952	6.60575
PS604	positive	125	IgM	-12.1007	6.46822
PS604	positive	125	IgM	-12.3884	6.26593
PS604	positive	125	IgM	-13.0815	5.55296
PS604	positive	125	IgM	-13.1993	5.11999
PS604	positive	125	IgM	-13.7747	3.68051
PS604	positive	625	IgM	-11.0021	5.273
PS604	positive	625	IgM	-11.6952	4.89784
PS604	positive	625	IgM	-12.1007	4.78749
PS604	positive	625	IgM	-12.3884	4.36522
PS604	positive	1000	IgM	-11.0021	5.15522
PS604	positive	1000	IgM	-11.6952	4.71253
PS604	positive	1000	IgM	-12.1007	4.30407
PS604	positive	1000	IgM	-12.3884	3.79549
PS607	positive	10	IgM	-11.0021	10.8107
PS607	positive	10	IgM	-11.6952	10.3134
PS607	positive	10	IgM	-12.1007	10.5196
PS607	positive	10	IgM	-12.3884	10.3785
PS607	positive	10	IgM	-13.0815	9.45407
PS607	positive	10	IgM	-13.1993	9.08425
PS607	positive	10	IgM	-13.7747	8.04002
PS607	positive	10	IgM	-14.2979	7.07101
PS607	positive	10	IgM	-14.4678	6.41401
PS607	positive	25	IgM	-11.0021	10.8048
PS607	positive	25	IgM	-11.6952	10.8103
PS607	positive	25	IgM	-12.1007	10.7429
PS607	positive	25	IgM	-12.3884	10.6284
PS607	positive	25	IgM	-13.0815	9.33197
PS607	positive	25	IgM	-13.1993	9.26811
PS607	positive	25	IgM	-13.7747	7.49647
PS607	positive	25	IgM	-14.2979	5.77248
PS607	positive	25	IgM	-14.4678	5.19481
PS607	positive	100	IgM	-11.0021	9.64115
PS607	positive	100	IgM	-11.6952	9.64084
PS607	positive	100	IgM	-12.1007	9.67156
PS607	positive	100	IgM	-12.3884	9.71059
PS607	positive	100	IgM	-13.0815	9.4028
PS607	positive	100	IgM	-13.1993	9.11298
PS607	positive	100	IgM	-13.7747	6.85259
PS607	positive	100	IgM	-14.2979	5.63717
PS607	positive	100	IgM	-14.4678	4.18459
PS607	positive	125	IgM	-11.0021	9.37949
PS607	positive	125	IgM	-11.6952	9.37371
PS607	positive	125	IgM	-12.1007	9.34493
PS607	positive	125	IgM	-12.3884	9.3549
PS607	positive	125	IgM	-13.0815	8.86229
PS607	positive	125	IgM	-13.1993	8.5385
PS607	positive	125	IgM	-13.7747	6.24222
PS607	positive	125	IgM	-14.2979	4.86753
PS607	positive	125	IgM	-14.4678	3.75342
PS607	positive	625	IgM	-11.0021	8.07703
PS607	positive	625	IgM	-11.6952	7.95997
PS607	positive	625	IgM	-12.1007	7.93987
PS607	positive	625	IgM	-12.3884	7.93212
PS607	positive	625	IgM	-13.0815	7.70886
PS607	positive	625	IgM	-13.1993	7.56233
PS607	positive	625	IgM	-13.7747	5.71593
PS607	positive	625	IgM	-14.2979	3.29584
PS607	positive	625	IgM	-14.4678	3.06027
PS607	positive	1000	IgM	-11.0021	7.33193
PS607	positive	1000	IgM	-11.6952	7.4524
PS607	positive	1000	IgM	-12.1007	7.51843
PS607	positive	1000	IgM	-12.3884	7.45182
PS607	positive	1000	IgM	-13.0815	7.17651
PS607	positive	1000	IgM	-13.1993	6.83698
PS607	positive	1000	IgM	-13.7747	4.63796
PS609	positive	10	IgM	-11.0021	7.23105
PS609	positive	10	IgM	-11.6952	6.85927
PS609	positive	10	IgM	-12.1007	6.03389
PS609	positive	10	IgM	-12.3884	5.13187
PS609	positive	25	IgM	-11.0021	6.88993
PS609	positive	25	IgM	-11.6952	6.42649
PS609	positive	25	IgM	-12.1007	5.90627
PS609	positive	25	IgM	-12.3884	5.02607
PS609	positive	100	IgM	-11.0021	5.76936
PS609	positive	100	IgM	-11.6952	5.33593
PS609	positive	100	IgM	-12.1007	4.82297
PS609	positive	100	IgM	-12.3884	3.76892
PS609	positive	125	IgM	-11.0021	5.5033
PS609	positive	125	IgM	-11.6952	4.83892
PS609	positive	125	IgM	-12.1007	3.88156
PS609	positive	125	IgM	-12.3884	3.68051
PS609	positive	625	IgM	-11.0021	5.00171
PS609	positive	625	IgM	-11.6952	3.94481
PS609	positive	625	IgM	-12.1007	3.37872
PS609	positive	625	IgM	-12.3884	3.2581
PS609	positive	625	IgM	-14.4678	3.10608
PS609	positive	1000	IgM	-11.0021	4.70652
PS609	positive	1000	IgM	-11.6952	3.70541
PS610	positive	10	IgM	-11.0021	9.43268
PS610	positive	10	IgM	-11.6952	9.08983
PS610	positive	10	IgM	-12.1007	8.76515
PS610	positive	10	IgM	-12.3884	8.54358
PS610	positive	10	IgM	-13.0815	7.84228
PS610	positive	10	IgM	-13.1993	7.60273
PS610	positive	10	IgM	-13.7747	6.10999
PS610	positive	10	IgM	-14.2979	3.91867
PS610	positive	25	IgM	-11.0021	8.90164
PS610	positive	25	IgM	-11.6952	8.79007
PS610	positive	25	IgM	-12.1007	8.58373
PS610	positive	25	IgM	-12.3884	8.17179
PS610	positive	25	IgM	-13.0815	7.45991
PS610	positive	25	IgM	-13.1993	7.32097
PS610	positive	25	IgM	-13.7747	5.65716
PS610	positive	100	IgM	-11.0021	8.64805
PS610	positive	100	IgM	-11.6952	8.33399
PS610	positive	100	IgM	-12.1007	7.8968
PS610	positive	100	IgM	-12.3884	7.53707
PS610	positive	100	IgM	-13.0815	6.65114
PS610	positive	100	IgM	-13.1993	6.59896
PS610	positive	100	IgM	-13.7747	5.73979
PS610	positive	100	IgM	-14.2979	5.10291
PS610	positive	125	IgM	-11.0021	7.33629
PS610	positive	125	IgM	-11.6952	7.12421
PS610	positive	125	IgM	-12.1007	6.90274
PS610	positive	125	IgM	-12.3884	6.51224
PS610	positive	125	IgM	-13.0815	5.74193
PS610	positive	125	IgM	-13.1993	5.50939
PS610	positive	125	IgM	-13.7747	3.61989
PS610	positive	125	IgM	-14.2979	3.01226
PS610	positive	625	IgM	-11.0021	6.02587
PS610	positive	625	IgM	-11.6952	5.93048
PS610	positive	625	IgM	-12.1007	5.88703
PS610	positive	625	IgM	-12.3884	5.57721
PS610	positive	625	IgM	-13.0815	4.69745
PS610	positive	625	IgM	-13.1993	4.19469
PS610	positive	1000	IgM	-11.0021	5.60335
PS610	positive	1000	IgM	-11.6952	5.38602
PS610	positive	1000	IgM	-12.1007	5.08554
PS610	positive	1000	IgM	-12.3884	4.73033
PS610	positive	1000	IgM	-13.0815	4.06617
PS611	positive	10	IgM	-11.0021	9.55891
PS611	positive	10	IgM	-11.6952	9.30158
PS611	positive	10	IgM	-12.1007	9.00397
PS611	positive	10	IgM	-12.3884	8.64699
PS611	positive	10	IgM	-13.0815	7.7667
PS611	positive	10	IgM	-13.1993	7.37296
PS611	positive	10	IgM	-13.7747	5.69036
PS611	positive	25	IgM	-11.0021	8.77833
PS611	positive	25	IgM	-11.6952	8.60478
PS611	positive	25	IgM	-12.1007	8.32668
PS611	positive	25	IgM	-12.3884	8.12287
PS611	positive	25	IgM	-13.0815	7.11396
PS611	positive	25	IgM	-13.1993	6.68918
PS611	positive	25	IgM	-13.7747	5.37682
PS611	positive	100	IgM	-11.0021	7.45433
PS611	positive	100	IgM	-11.6952	7.19068
PS611	positive	100	IgM	-12.1007	6.86901
PS611	positive	100	IgM	-12.3884	6.5903
PS611	positive	100	IgM	-13.0815	5.77455
PS611	positive	100	IgM	-13.1993	5.55296
PS611	positive	100	IgM	-13.7747	3.61989
PS611	positive	125	IgM	-11.0021	7.13595
PS611	positive	125	IgM	-11.6952	6.93537
PS611	positive	125	IgM	-12.1007	6.70073
PS611	positive	125	IgM	-12.3884	6.36015
PS611	positive	125	IgM	-13.0815	5.65599
PS611	positive	125	IgM	-13.1993	5.25053
PS611	positive	125	IgM	-13.7747	3.20545
PS611	positive	625	IgM	-11.0021	5.82796
PS611	positive	625	IgM	-11.6952	5.5885
PS611	positive	625	IgM	-12.1007	5.35501
PS611	positive	625	IgM	-12.3884	4.99721
PS611	positive	625	IgM	-13.0815	4.26736
PS611	positive	1000	IgM	-11.0021	5.4453
PS611	positive	1000	IgM	-11.6952	4.98361
PS611	positive	1000	IgM	-12.1007	4.67283
PS611	positive	1000	IgM	-12.3884	4.22926
PS619	positive	10	IgM	-11.0021	10.5827
PS619	positive	10	IgM	-11.6952	10.5691
PS619	positive	10	IgM	-12.1007	10.4934
PS619	positive	10	IgM	-12.3884	10.309
PS619	positive	10	IgM	-13.0815	9.73402
PS619	positive	10	IgM	-13.1993	9.48027
PS619	positive	10	IgM	-13.7747	8.16782
PS619	positive	10	IgM	-14.2979	6.48565
PS619	positive	10	IgM	-14.4678	3.60187
PS619	positive	25	IgM	-11.0021	10.1966
PS619	positive	25	IgM	-11.6952	10.1371
PS619	positive	25	IgM	-12.1007	9.97346
PS619	positive	25	IgM	-12.3884	9.75696
PS619	positive	25	IgM	-13.0815	9.0741
PS619	positive	25	IgM	-13.1993	8.73692
PS619	positive	25	IgM	-13.7747	7.70556
PS619	positive	25	IgM	-14.2979	5.36286
PS619	positive	100	IgM	-11.0021	9.39283
PS619	positive	100	IgM	-11.6952	9.33885
PS619	positive	100	IgM	-12.1007	9.22779
PS619	positive	100	IgM	-12.3884	9.05435
PS619	positive	100	IgM	-13.0815	8.65701
PS619	positive	100	IgM	-13.1993	8.4993
PS619	positive	100	IgM	-13.7747	7.58545
PS619	positive	100	IgM	-14.2979	5.706
PS619	positive	100	IgM	-14.4678	4.03129
PS619	positive	125	IgM	-11.0021	8.98857
PS619	positive	125	IgM	-11.6952	8.93397
PS619	positive	125	IgM	-12.1007	8.69523
PS619	positive	125	IgM	-12.3884	8.51879
PS619	positive	125	IgM	-13.0815	8.01047
PS619	positive	125	IgM	-13.1993	7.76146
PS619	positive	125	IgM	-13.7747	6.59805
PS619	positive	125	IgM	-14.2979	5.23289
PS619	positive	125	IgM	-14.4678	3.14988
PS619	positive	625	IgM	-11.0021	7.77667
PS619	positive	625	IgM	-11.6952	7.66262
PS619	positive	625	IgM	-12.1007	7.4647
PS619	positive	625	IgM	-12.3884	7.32163
PS619	positive	625	IgM	-13.0815	6.84375
PS619	positive	625	IgM	-13.1993	6.65114
PS619	positive	625	IgM	-13.7747	5.83773
PS619	positive	625	IgM	-14.2979	3.34404
PS619	positive	625	IgM	-14.4678	3.24519
PS619	positive	1000	IgM	-11.0021	7.20042
PS619	positive	1000	IgM	-11.6952	7.11151
PS619	positive	1000	IgM	-12.1007	6.9921
PS619	positive	1000	IgM	-12.3884	6.79868
PS619	positive	1000	IgM	-13.0815	6.29095
PS619	positive	1000	IgM	-13.1993	6.02345
PS619	positive	1000	IgM	-13.7747	5.05625
PS620	positive	10	IgM	-11.0021	10.7672
PS620	positive	10	IgM	-11.6952	10.7064
PS620	positive	10	IgM	-12.1007	10.5361
PS620	positive	10	IgM	-12.3884	10.3354
PS620	positive	10	IgM	-13.0815	9.72687
PS620	positive	10	IgM	-13.1993	9.43729
PS620	positive	10	IgM	-13.7747	8.29405
PS620	positive	10	IgM	-14.2979	6.47851
PS620	positive	10	IgM	-14.4678	4.69135
PS620	positive	25	IgM	-11.0021	10.226
PS620	positive	25	IgM	-11.6952	10.2316
PS620	positive	25	IgM	-12.1007	10.0711
PS620	positive	25	IgM	-12.3884	9.96026
PS620	positive	25	IgM	-13.0815	9.2429
PS620	positive	25	IgM	-13.1993	8.94794
PS620	positive	25	IgM	-13.7747	7.61332
PS620	positive	25	IgM	-14.2979	6.06611
PS620	positive	25	IgM	-14.4678	5.02169
PS620	positive	100	IgM	-11.0021	9.19058
PS620	positive	100	IgM	-11.6952	9.12953
PS620	positive	100	IgM	-12.1007	9.02582
PS620	positive	100	IgM	-12.3884	8.87617
PS620	positive	100	IgM	-13.0815	8.38092
PS620	positive	100	IgM	-13.1993	8.21591
PS620	positive	100	IgM	-13.7747	7.04549
PS620	positive	100	IgM	-14.2979	5.75045
PS620	positive	100	IgM	-14.4678	4.60517
PS620	positive	125	IgM	-11.0021	8.85695
PS620	positive	125	IgM	-11.6952	8.8709
PS620	positive	125	IgM	-12.1007	8.77756
PS620	positive	125	IgM	-12.3884	8.66991
PS620	positive	125	IgM	-13.0815	8.18209
PS620	positive	125	IgM	-13.1993	7.91462
PS620	positive	125	IgM	-13.7747	6.88449
PS620	positive	125	IgM	-14.2979	5.54387
PS620	positive	125	IgM	-14.4678	4.28129
PS620	positive	625	IgM	-11.0021	7.50274
PS620	positive	625	IgM	-11.6952	7.46984
PS620	positive	625	IgM	-12.1007	7.31211
PS620	positive	625	IgM	-12.3884	7.16188
PS620	positive	625	IgM	-13.0815	6.69001
PS620	positive	625	IgM	-13.1993	6.49022
PS620	positive	625	IgM	-13.7747	5.52013
PS620	positive	625	IgM	-14.2979	3.02852
PS620	positive	1000	IgM	-11.0021	6.96665
PS620	positive	1000	IgM	-11.6952	6.85927
PS620	positive	1000	IgM	-12.1007	6.66356
PS620	positive	1000	IgM	-12.3884	6.49577
PS620	positive	1000	IgM	-13.0815	5.96272
PS620	positive	1000	IgM	-13.1993	5.79403
PS620	positive	1000	IgM	-13.7747	4.66971
PS623	positive	10	IgM	-11.0021	9.66328
PS623	positive	10	IgM	-11.6952	9.58314
PS623	positive	10	IgM	-12.1007	9.34184
PS623	positive	10	IgM	-12.3884	9.09208
PS623	positive	10	IgM	-13.0815	8.44913
PS623	positive	10	IgM	-13.1993	8.13847
PS623	positive	10	IgM	-13.7747	6.99942
PS623	positive	10	IgM	-14.2979	5.50262
PS623	positive	10	IgM	-14.4678	3.48636
PS623	positive	25	IgM	-11.0021	8.76358
PS623	positive	25	IgM	-11.6952	8.70013
PS623	positive	25	IgM	-12.1007	8.5771
PS623	positive	25	IgM	-12.3884	8.4738
PS623	positive	25	IgM	-13.0815	7.8514
PS623	positive	25	IgM	-13.1993	7.53316
PS623	positive	25	IgM	-13.7747	6.40413
PS623	positive	25	IgM	-14.2979	4.77351
PS623	positive	100	IgM	-11.0021	7.57661
PS623	positive	100	IgM	-11.6952	7.36434
PS623	positive	100	IgM	-12.1007	7.11287
PS623	positive	100	IgM	-12.3884	6.9594
PS623	positive	100	IgM	-13.0815	6.42864
PS623	positive	100	IgM	-13.1993	6.21661
PS623	positive	100	IgM	-13.7747	5.1019
PS623	positive	125	IgM	-11.0021	7.42078
PS623	positive	125	IgM	-11.6952	7.2504
PS623	positive	125	IgM	-12.1007	6.95464
PS623	positive	125	IgM	-12.3884	6.7089
PS623	positive	125	IgM	-13.0815	6.17794
PS623	positive	125	IgM	-13.1993	5.90808
PS623	positive	125	IgM	-13.7747	4.77068
PS623	positive	625	IgM	-11.0021	5.89624
PS623	positive	625	IgM	-11.6952	5.63002
PS623	positive	625	IgM	-12.1007	5.38907
PS623	positive	625	IgM	-12.3884	5.15714
PS623	positive	625	IgM	-13.0815	4.61512
PS623	positive	625	IgM	-13.1993	3.77659
PS623	positive	625	IgM	-13.7747	3.29584
PS623	positive	1000	IgM	-11.0021	5.39665
PS623	positive	1000	IgM	-11.6952	5.15714
PS623	positive	1000	IgM	-12.1007	4.93447
PS623	positive	1000	IgM	-12.3884	4.77068
PS623	positive	1000	IgM	-13.0815	3.97029
PS623	positive	1000	IgM	-13.1993	3.01226
PN11	negative	5	IgM	-11.0021	6.3014
PN11	negative	5	IgM	-11.6952	5.64191
PN11	negative	5	IgM	-12.1007	5.42053
PN11	negative	5	IgM	-12.3884	5.12595
PN11	negative	5	IgM	-13.0815	3.91202
PN11	negative	5	IgM	-13.1993	3.4761
PN11	negative	10	IgM	-11.0021	6.27351
PN11	negative	10	IgM	-11.6952	5.98896
PN11	negative	10	IgM	-12.1007	5.76728
PN11	negative	10	IgM	-12.3884	5.45247
PN11	negative	10	IgM	-13.0815	3.97656
PN11	negative	25	IgM	-11.0021	5.37064
PN11	negative	25	IgM	-11.6952	4.82297
PN11	negative	25	IgM	-12.1007	4.41482
PN11	negative	25	IgM	-12.3884	3.94481
PN11	negative	100	IgM	-11.0021	4.90774
PN11	negative	100	IgM	-11.6952	4.34813
PN11	negative	100	IgM	-12.1007	3.95124
PN11	negative	100	IgM	-12.3884	4.00125
PN11	negative	100	IgM	-13.0815	3.34404
PN11	negative	100	IgM	-13.1993	3.02852
PN11	negative	125	IgM	-11.0021	4.90032
PN11	negative	125	IgM	-11.6952	4.52179
PN11	negative	125	IgM	-12.1007	3.93834
PN11	negative	125	IgM	-12.3884	3.85015
PN11	negative	125	IgM	-13.0815	3.09104
PN11	negative	625	IgM	-11.0021	4.55388
PN11	negative	625	IgM	-11.6952	4.28588
PN11	negative	625	IgM	-12.1007	3.85015
PN11	negative	625	IgM	-12.3884	3.7013
PN12	negative	625	IgM	-11.0021	3.35574
PN12	negative	625	IgM	-11.6952	2.26868
PN12	negative	625	IgM	-12.1007	1.38629
PN13	negative	10	IgM	-11.0021	4.16408
PN13	negative	10	IgM	-11.6952	3.44468
PN13	negative	10	IgM	-14.2979	3.62878
PN13	negative	100	IgM	-11.0021	4.97673
PN13	negative	100	IgM	-11.6952	4.19971
PN13	negative	100	IgM	-12.1007	3.7612
PN13	negative	125	IgM	-11.0021	4.82831
PN13	negative	125	IgM	-11.6952	3.76892
PN13	negative	625	IgM	-11.0021	4.43872
PN13	negative	625	IgM	-11.6952	4.02535
PN13	negative	625	IgM	-12.1007	3.23212
PN14	negative	5	IgM	-11.0021	6.71498
PN14	negative	5	IgM	-11.6952	4.81624
PN14	negative	10	IgM	-11.0021	6.56339
PN14	negative	10	IgM	-11.6952	4.66029
PN14	negative	10	IgM	-12.1007	3.48636
PN14	negative	25	IgM	-11.0021	5.45674
PN14	negative	25	IgM	-11.6952	4.14841
PN14	negative	25	IgM	-13.0815	3.94481
PN14	negative	100	IgM	-11.0021	5.39363
PN14	negative	100	IgM	-11.6952	4.14841
PN14	negative	100	IgM	-12.1007	3.95124
PN14	negative	100	IgM	-12.3884	3.79174
PN14	negative	125	IgM	-11.0021	4.59848
PN14	negative	625	IgM	-11.0021	4.69745
PN14	negative	625	IgM	-11.6952	3.46574
PN14	negative	625	IgM	-12.1007	3.50656
PN15	negative	5	IgM	-14.2979	4.04305
PN15	negative	5	IgM	-14.4678	4.19469
PN15	negative	10	IgM	-13.7747	3.87812
PN15	negative	10	IgM	-14.2979	4.44657
PN15	negative	10	IgM	-14.4678	3.94481
PN15	negative	25	IgM	-14.2979	3.27084
PN15	negative	25	IgM	-14.4678	3.28341
PN15	negative	100	IgM	-11.0021	4.26268
PN15	negative	125	IgM	-11.0021	3.98898
PN15	negative	125	IgM	-11.6952	3.07577
PN15	negative	625	IgM	-11.0021	3.70541
PN15	negative	625	IgM	-11.6952	3.02852
PN16	negative	5	IgM	-11.0021	5.116
PN16	negative	10	IgM	-11.0021	5.70932
PN16	negative	10	IgM	-11.6952	4.66029
PN16	negative	10	IgM	-12.1007	3.19185
PN16	negative	25	IgM	-11.0021	5.4848
PN16	negative	25	IgM	-11.6952	4.59512
PN16	negative	25	IgM	-12.1007	3.65498
PN16	negative	100	IgM	-11.0021	4.8701
PN16	negative	100	IgM	-11.6952	4.29046
PN16	negative	100	IgM	-12.1007	3.10608
PN16	negative	125	IgM	-11.0021	4.80947
PN16	negative	125	IgM	-11.6952	3.89182
PN16	negative	125	IgM	-12.1007	3.14988
PN16	negative	625	IgM	-11.0021	4.65078
PN16	negative	625	IgM	-11.6952	4.02535
PN17	negative	10	IgM	-11.0021	4.93447
PN17	negative	25	IgM	-11.0021	4.35243
PN17	negative	100	IgM	-11.0021	4.44265
PN17	negative	100	IgM	-11.6952	3.28341
PN17	negative	125	IgM	-11.0021	4.34381
PN17	negative	125	IgM	-11.6952	3.16407
PN17	negative	625	IgM	-11.0021	4.36945
PN17	negative	625	IgM	-11.6952	3.89182
PN17	negative	625	IgM	-12.1007	3.3322
PN17	negative	625	IgM	-12.3884	3.30811
PN18	negative	10	IgM	-13.7747	4.86497
PN18	negative	25	IgM	-14.2979	3.41225
PN18	negative	100	IgM	-11.0021	4.20469
PN18	negative	125	IgM	-11.0021	4.42684
PN18	negative	625	IgM	-11.0021	4.28588
PN18	negative	625	IgM	-11.6952	3.73767
PN18	negative	625	IgM	-12.1007	3.07577
PN19	negative	100	IgM	-11.0021	4.74493
PN19	negative	100	IgM	-11.6952	4.64759
PN19	negative	100	IgM	-12.1007	3.95763
PN19	negative	125	IgM	-11.0021	4.65713
PN19	negative	125	IgM	-11.6952	4.08317
PN19	negative	125	IgM	-12.1007	3.57422
PN19	negative	625	IgM	-11.0021	4.30407
PN19	negative	625	IgM	-11.6952	3.82137
PN19	negative	625	IgM	-12.1007	3.4012
PN20	negative	10	IgM	-11.0021	5.60947
PN20	negative	10	IgM	-11.6952	5.54518
PN20	negative	10	IgM	-12.1007	5.47227
PN20	negative	10	IgM	-12.3884	4.63796
PN20	negative	25	IgM	-11.0021	4.84419
PN20	negative	25	IgM	-11.6952	4.1795
PN20	negative	25	IgM	-12.1007	3.77659
PN20	negative	100	IgM	-11.0021	4.47734
PN20	negative	100	IgM	-11.6952	4.11632
PN20	negative	100	IgM	-12.1007	3.86423
PN20	negative	125	IgM	-11.0021	4.29955
PN20	negative	125	IgM	-11.6952	3.69718
PN20	negative	125	IgM	-12.1007	3.1209
PN20	negative	625	IgM	-11.0021	4.43872
PN20	negative	625	IgM	-11.6952	3.94481
PN20	negative	625	IgM	-12.1007	3.54578
PN20	negative	625	IgM	-12.3884	3.19185
