# Supplementary material for: In-depth immunochemical characterization of the serum antibody response using a dual-titration microspot assay
Source: Front Immunol. 2025 Feb 25;16:1494624. doi: 10.3389/fimmu.2025.1494624 (PMC11893856; doi:10.3389/fimmu.2025.1494624)
Supplement: Supplementary file 2 [file Table2.xlsx]

## Sheet: IgA
ID	Group	Antibody	Parameter	Value	2.5%	97.5%
PS303	positive	IgA	ln(Cn)	9.67462	8.948	10.5136
PS303	positive	IgA	ν	0.488064	0.46123	0.512299				ln(Cn)
PS303	positive	IgA	ln[Ag]°	-10.9237	-11.3364	-10.4569
PS305	positive	IgA	ln(Cn)	9.96074	9.15654	10.8931
PS305	positive	IgA	ν	0.483721	0.452661	0.511354
PS305	positive	IgA	ln[Ag]°	-11.0066	-11.4414	-10.5048
PS308	positive	IgA	ln(Cn)	10.0163	9.54524	10.5171
PS308	positive	IgA	ν	0.43065	0.408351	0.451348
PS308	positive	IgA	ln[Ag]°	-11.2904	-11.5371	-11.0323
PS310	positive	IgA	ln(Cn)	8.45638	7.94817	8.98701
PS310	positive	IgA	ν	0.420634	0.392579	0.446183
PS310	positive	IgA	ln[Ag]°	-11.9647	-12.2683	-11.6643
PS326	positive	IgA	ln(Cn)	7.78211	6.01958	10.3892
PS326	positive	IgA	ν	0.42498	0.326973	0.492988
PS326	positive	IgA	ln[Ag]°	-11.2579	-12.5325	-9.73128
PS329	positive	IgA	ln(Cn)	11.2356	10.7003	11.8004
PS329	positive	IgA	ν	0.30997	0.269921	0.346368
PS329	positive	IgA	ln[Ag]°	-11.7144	-11.9359	-11.4782
PS330	positive	IgA	ln(Cn)	10.2868	9.51203	11.1482
PS330	positive	IgA	ν	0.391409	0.34822	0.429252
PS330	positive	IgA	ln[Ag]°	-11.2396	-11.6178	-10.824
PS331	positive	IgA	ln(Cn)	12.6561	12.1898	13.1352
PS331	positive	IgA	ν	0.479216	0.454343	0.501903
PS331	positive	IgA	ln[Ag]°	-12.3278	-12.5812	-12.0739
PS332	positive	IgA	ln(Cn)	11.1992	10.7562	11.6641
PS332	positive	IgA	ν	0.456948	0.437507	0.475121
PS332	positive	IgA	ln[Ag]°	-11.517	-11.7436	-11.2798
PS352	positive	IgA	ln(Cn)
PS352	positive	IgA	ν
PS352	positive	IgA	ln[Ag]°
PS353	positive	IgA	ln(Cn)	11.5435	10.6637	12.6262
PS353	positive	IgA	ν	0.527471	0.499826	0.55221
PS353	positive	IgA	ln[Ag]°	-10.6378	-11.1175	-10.0382
PS601	positive	IgA	ln(Cn)	10.3062	10.0869	10.5289
PS601	positive	IgA	ν	0.494851	0.485849	0.503536
PS601	positive	IgA	ln[Ag]°	-12.1742	-12.2999	-12.0481
PS604	positive	IgA	ln(Cn)	8.44575	7.64806	9.34249
PS604	positive	IgA	ν	0.416711	0.374279	0.453542
PS604	positive	IgA	ln[Ag]°	-11.3194	-11.7688	-10.837
PS607	positive	IgA	ln(Cn)	11.07	10.1779	12.0364
PS607	positive	IgA	ν	0.398731	0.341399	0.446923
PS607	positive	IgA	ln[Ag]°	-11.674	-12.0921	-11.2235
PS609	positive	IgA	ln(Cn)	7.87031	7.35503	8.42459
PS609	positive	IgA	ν	0.361861	0.330124	0.390655
PS609	positive	IgA	ln[Ag]°	-11.2672	-11.5345	-10.9876
PS610	positive	IgA	ln(Cn)	9.97334	9.37065	10.6147
PS610	positive	IgA	ν	0.445595	0.416749	0.471732
PS610	positive	IgA	ln[Ag]°	-11.7438	-12.0839	-11.3933
PS611	positive	IgA	ln(Cn)	9.46926	8.72685	10.3418
PS611	positive	IgA	ν	0.421287	0.390936	0.448695
PS611	positive	IgA	ln[Ag]°	-10.6297	-11.0132	-10.1862
PS619	positive	IgA	ln(Cn)	11.2336	10.675	11.8158
PS619	positive	IgA	ν	0.383404	0.346401	0.416486
PS619	positive	IgA	ln[Ag]°	-11.8922	-12.1514	-11.6248
PS620	positive	IgA	ln(Cn)	10.4789	10.1174	10.8511
PS620	positive	IgA	ν	0.441887	0.423942	0.458758
PS620	positive	IgA	ln[Ag]°	-11.897	-12.0778	-11.7118
PS623	positive	IgA	ln(Cn)	7.71088	6.94868	8.57493
PS623	positive	IgA	ν	0.38727	0.348711	0.421274
PS623	positive	IgA	ln[Ag]°	-11.0657	-11.507	-10.5995
PS326R	positive	IgA	ln(Cn)	9.56342	9.00764	10.1689
PS326R	positive	IgA	ν	0.470329	0.444408	0.493907
PS326R	positive	IgA	ln[Ag]°	-10.9931	-11.2894	-10.6723
PS352R	positive	IgA	ln(Cn)	4.90682	4.59337	5.24325
PS352R	positive	IgA	ν	0.12296	0.0698552	0.170361
PS352R	positive	IgA	ln[Ag]°	-11.5126	-11.6957	-11.337
PN11	negative	IgA	ln(Cn)	5.81059	5.09472	6.64403
PN11	negative	IgA	ν	0.301774	0.248447	0.347952
PN11	negative	IgA	ln[Ag]°	-10.9224	-11.4096	-10.4461
PN12	negative	IgA	ln(Cn)	6.11771	5.04899	7.42927
PN12	negative	IgA	ν	0.407877	0.32264	0.473844
PN12	negative	IgA	ln[Ag]°	-12.1456	-13.0288	-11.1961
PN13	negative	IgA	ln(Cn)
PN13	negative	IgA	ν
PN13	negative	IgA	ln[Ag]°
PN14	negative	IgA	ln(Cn)
PN14	negative	IgA	ν
PN14	negative	IgA	ln[Ag]°
PN15	negative	IgA	ln(Cn)	5.15189	4.87155	5.45266
PN15	negative	IgA	ν	0.114379	0.0634756	0.16022
PN15	negative	IgA	ln[Ag]°	-11.926	-12.1237	-11.7419
PN16	negative	IgA	ln(Cn)	4.5478	3.85768	5.37245
PN16	negative	IgA	ν	0.168239	0.0733978	0.245486
PN16	negative	IgA	ln[Ag]°	-11.1147	-11.6263	-10.6409
PN17	negative	IgA	ln(Cn)	7.60162	7.19281	8.03444
PN17	negative	IgA	ν	0.431074	0.408184	0.452219
PN17	negative	IgA	ln[Ag]°	-11.6762	-11.9419	-11.4084
PN18	negative	IgA	ln(Cn)	4.09796	3.60959	4.62301
PN18	negative	IgA	ν	0.156009	0.0727255	0.225547
PN18	negative	IgA	ln[Ag]°	-11.8427	-12.5951	-11.3866
PN19	negative	IgA	ln(Cn)	5.56571	5.29863	5.8442
PN19	negative	IgA	ν	0.167991	0.127323	0.205249
PN19	negative	IgA	ln[Ag]°	-11.8242	-12.0274	-11.6408
PN20	negative	IgA	ln(Cn)	4.69545	3.98772	5.49647
PN20	negative	IgA	ν	0.201051	0.115264	0.271685
PN20	negative	IgA	ln[Ag]°	-11.3912	-12.0112	-10.8966

## Sheet: IgG
ID	Group	Antibody	Parameter	Value	2.5%	97.5%
PS303	positive	IgG	ln(Cn)	10.4127	9.55157	11.4127
PS303	positive	IgG	ν	0.469793	0.435144	0.50043
PS303	positive	IgG	ln[Ag]°	-11.0907	-11.58	-10.5402
PS305	positive	IgG	ln(Cn)	11.9442	11.5037	12.4056
PS305	positive	IgG	ν	0.45247	0.432344	0.471251
PS305	positive	IgG	ln[Ag]°	-11.567	-11.7951	-11.3296
PS308	positive	IgG	ln(Cn)	12.0192	11.3205	12.7698
PS308	positive	IgG	ν	0.416857	0.378723	0.450702
PS308	positive	IgG	ln[Ag]°	-11.5237	-11.8376	-11.1801
PS310	positive	IgG	ln(Cn)	11.3212	10.5608	12.1333
PS310	positive	IgG	ν	0.400405	0.353584	0.441008
PS310	positive	IgG	ln[Ag]°	-11.7029	-12.0352	-11.3411
PS326	positive	IgG	ln(Cn)	9.22336	8.54011	9.9554
PS326	positive	IgG	ν	0.429061	0.391676	0.462171
PS326	positive	IgG	ln[Ag]°	-11.7041	-12.0827	-11.3153
PS329	positive	IgG	ln(Cn)	11.6175	11.1301	12.1224
PS329	positive	IgG	ν	0.293425	0.250628	0.331847
PS329	positive	IgG	ln[Ag]°	-12.0992	-12.2934	-11.896
PS330	positive	IgG	ln(Cn)	11.8923	11.4224	12.378
PS330	positive	IgG	ν	0.421268	0.394414	0.445855
PS330	positive	IgG	ln[Ag]°	-11.9131	-12.1275	-11.6908
PS331	positive	IgG	ln(Cn)	11.5551	11.1706	11.9479
PS331	positive	IgG	ν	0.421299	0.396179	0.44444
PS331	positive	IgG	ln[Ag]°	-12.3308	-12.5197	-12.1404
PS332	positive	IgG	ln(Cn)	11.9736	11.6534	12.3003
PS332	positive	IgG	ν	0.44243	0.425432	0.458454
PS332	positive	IgG	ln[Ag]°	-12.1057	-12.262	-11.9475
PS352	positive	IgG	ln(Cn)
PS352	positive	IgG	ν
PS352	positive	IgG	ln[Ag]°
PS353	positive	IgG	ln(Cn)	10.8679	10.1212	11.6819
PS353	positive	IgG	ν	0.441226	0.40507	0.47331
PS353	positive	IgG	ln[Ag]°	-11.4986	-11.8745	-11.0896
PS601	positive	IgG	ln(Cn)	9.77646	9.40076	10.1646
PS601	positive	IgG	ν	0.477482	0.460713	0.49323
PS601	positive	IgG	ln[Ag]°	-11.9111	-12.1427	-11.6808
PS604	positive	IgG	ln(Cn)	11.3095	10.3856	12.3609
PS604	positive	IgG	ν	0.490218	0.454111	0.521818
PS604	positive	IgG	ln[Ag]°	-11.4238	-11.918	-10.8622
PS607	positive	IgG	ln(Cn)	10.4918	9.86111	11.1541
PS607	positive	IgG	ν	0.395659	0.355889	0.430922
PS607	positive	IgG	ln[Ag]°	-11.8336	-12.1167	-11.5351
PS609	positive	IgG	ln(Cn)	5.42882	4.66181	6.23043
PS609	positive	IgG	ν	0.251911	0.149881	0.332385
PS609	positive	IgG	ln[Ag]°	-13.2999	-14.2417	-12.6903
PS610	positive	IgG	ln(Cn)	10.4686	9.7516	11.2337
PS610	positive	IgG	ν	0.431932	0.39273	0.466408
PS610	positive	IgG	ln[Ag]°	-11.7159	-12.0641	-11.3449
PS611	positive	IgG	ln(Cn)	10.4006	9.94827	10.8806
PS611	positive	IgG	ν	0.466079	0.447297	0.483591
PS611	positive	IgG	ln[Ag]°	-11.3875	-11.6413	-11.1227
PS619	positive	IgG	ln(Cn)	11.182	10.6257	11.7628
PS619	positive	IgG	ν	0.382594	0.346897	0.41469
PS619	positive	IgG	ln[Ag]°	-11.8932	-12.1454	-11.6298
PS620	positive	IgG	ln(Cn)	11.9047	11.5228	12.2957
PS620	positive	IgG	ν	0.440302	0.419761	0.459447
PS620	positive	IgG	ln[Ag]°	-12.1072	-12.2938	-11.9177
PS623	positive	IgG	ln(Cn)	10.8044	10.2622	11.376
PS623	positive	IgG	ν	0.470621	0.446629	0.492608
PS623	positive	IgG	ln[Ag]°	-11.7152	-11.9985	-11.4181
PS326R	positive	IgG	ln(Cn)	10.4588	10.11	10.816
PS326R	positive	IgG	ν	0.491146	0.47266	0.508379
PS326R	positive	IgG	ln[Ag]°	-11.9575	-12.1624	-11.7538
PS352R	positive	IgG	ln(Cn)	5.79338	5.28081	6.33486
PS352R	positive	IgG	ν	0.275537	0.213866	0.328167
PS352R	positive	IgG	ln[Ag]°	-12.4046	-12.7279	-12.0962
PN11	negative	IgG	ln(Cn)	6.0355	5.68244	6.40853
PN11	negative	IgG	ν	0.173924	0.123148	0.219328
PN11	negative	IgG	ln[Ag]°	-12.1661	-12.3785	-11.9599
PN12	negative	IgG	ln(Cn)	5.45415	4.70847	6.2765
PN12	negative	IgG	ν	0.203361	0.0859261	0.29488
PN12	negative	IgG	ln[Ag]°	-12.9132	-13.493	-12.3956
PN13	negative	IgG	ln(Cn)
PN13	negative	IgG	ν
PN13	negative	IgG	ln[Ag]°
PN14	negative	IgG	ln(Cn)
PN14	negative	IgG	ν
PN14	negative	IgG	ln[Ag]°
PN15	negative	IgG	ln(Cn)
PN15	negative	IgG	ν
PN15	negative	IgG	ln[Ag]°
PN16	negative	IgG	ln(Cn)
PN16	negative	IgG	ν
PN16	negative	IgG	ln[Ag]°
PN17	negative	IgG	ln(Cn)	6.91193	6.60696	7.22821
PN17	negative	IgG	ν	0.292047	0.261952	0.319787
PN17	negative	IgG	ln[Ag]°	-11.9653	-12.1531	-11.7822
PN18	negative	IgG	ln(Cn)
PN18	negative	IgG	ν
PN18	negative	IgG	ln[Ag]°
PN19	negative	IgG	ln(Cn)
PN19	negative	IgG	ν
PN19	negative	IgG	ln[Ag]°
PN20	negative	IgG	ln(Cn)
PN20	negative	IgG	ν
PN20	negative	IgG	ln[Ag]°

## Sheet: IgM
ID	Group	Antibody	Parameter	Value	2.5%	97.5%
PS303	positive	IgM	ln(Cn)	11.0718	10.3626	11.8912
PS303	positive	IgM	ν	0.504332	0.481988	0.524805
PS303	positive	IgM	ln[Ag]°	-10.9134	-11.3398	-10.4352
PS305	positive	IgM	ln(Cn)	11.5344	11.0192	12.0826
PS305	positive	IgM	ν	0.457875	0.434257	0.479594
PS305	positive	IgM	ln[Ag]°	-11.3782	-11.6698	-11.0766
PS308	positive	IgM	ln(Cn)	11.784	11.1131	12.5117
PS308	positive	IgM	ν	0.428395	0.395362	0.458142
PS308	positive	IgM	ln[Ag]°	-11.3626	-11.6747	-11.0189
PS310	positive	IgM	ln(Cn)	11.327	10.6347	12.0621
PS310	positive	IgM	ν	0.426835	0.388578	0.460666
PS310	positive	IgM	ln[Ag]°	-11.7195	-12.0404	-11.3761
PS326	positive	IgM	ln(Cn)	9.55191	8.64712	10.6505
PS326	positive	IgM	ν	0.414132	0.373365	0.449884
PS326	positive	IgM	ln[Ag]°	-10.7204	-11.227	-10.14
PS329	positive	IgM	ln(Cn)	11.1353	10.668	11.6206
PS329	positive	IgM	ν	0.296951	0.257886	0.332421
PS329	positive	IgM	ln[Ag]°	-11.9884	-12.1772	-11.7905
PS330	positive	IgM	ln(Cn)	11.3127	10.6675	11.9905
PS330	positive	IgM	ν	0.41482	0.376718	0.448585
PS330	positive	IgM	ln[Ag]°	-11.8729	-12.1696	-11.5603
PS331	positive	IgM	ln(Cn)	11.8865	11.5773	12.2025
PS331	positive	IgM	ν	0.451004	0.433839	0.467169
PS331	positive	IgM	ln[Ag]°	-11.996	-12.1449	-11.8439
PS332	positive	IgM	ln(Cn)	11.3589	11.0365	11.6884
PS332	positive	IgM	ν	0.442711	0.426116	0.458387
PS332	positive	IgM	ln[Ag]°	-12.0522	-12.2123	-11.8896
PS352	positive	IgM	ln(Cn)	4.24659	3.5133	5.07396
PS352	positive	IgM	ν	0.248676	0.132438	0.338411
PS352	positive	IgM	ln[Ag]°	-13.7019	-15.1877	-12.8913
PS353	positive	IgM	ln(Cn)	11.6423	10.7837	12.5825
PS353	positive	IgM	ν	0.435928	0.390541	0.475146
PS353	positive	IgM	ln[Ag]°	-11.5346	-11.9589	-11.0717
PS601	positive	IgM	ln(Cn)	10.0136	9.5708	10.4786
PS601	positive	IgM	ν	0.472172	0.452698	0.490287
PS601	positive	IgM	ln[Ag]°	-11.5598	-11.8105	-11.3024
PS604	positive	IgM	ln(Cn)	10.6166	10.1583	11.0981
PS604	positive	IgM	ν	0.489434	0.470596	0.50696
PS604	positive	IgM	ln[Ag]°	-11.6204	-11.8867	-11.3473
PS607	positive	IgM	ln(Cn)	11.7441	10.9785	12.5624
PS607	positive	IgM	ν	0.369802	0.317548	0.414904
PS607	positive	IgM	ln[Ag]°	-11.6626	-11.9777	-11.3161
PS609	positive	IgM	ln(Cn)	6.45718	5.45644	7.54832
PS609	positive	IgM	ν	0.359983	0.260567	0.435993
PS609	positive	IgM	ln[Ag]°	-13.2843	-16.9079	-12.0667
PS610	positive	IgM	ln(Cn)	10.5641	9.82034	11.3669
PS610	positive	IgM	ν	0.438807	0.400845	0.472278
PS610	positive	IgM	ln[Ag]°	-11.6069	-11.987	-11.2015
PS611	positive	IgM	ln(Cn)	11.0293	10.5372	11.5543
PS611	positive	IgM	ν	0.476364	0.456423	0.494883
PS611	positive	IgM	ln[Ag]°	-11.3032	-11.5705	-11.0207
PS619	positive	IgM	ln(Cn)	11.3845	10.6032	12.2162
PS619	positive	IgM	ν	0.379671	0.326699	0.424906
PS619	positive	IgM	ln[Ag]°	-11.7287	-12.0557	-11.3715
PS620	positive	IgM	ln(Cn)	11.7045	11.0635	12.3806
PS620	positive	IgM	ν	0.416627	0.379945	0.449285
PS620	positive	IgM	ln[Ag]°	-11.76	-12.0503	-11.4508
PS623	positive	IgM	ln(Cn)	11.0039	10.4259	11.6177
PS623	positive	IgM	ν	0.476299	0.451714	0.498796
PS623	positive	IgM	ln[Ag]°	-11.6294	-11.9435	-11.3
PS326R	positive	IgM	ln(Cn)	10.8738	10.3615	11.4199
PS326R	positive	IgM	ν	0.481131	0.455966	0.504072
PS326R	positive	IgM	ln[Ag]°	-11.2267	-11.5016	-10.9359
PS352R	positive	IgM	ln(Cn)	5.26751	4.44968	6.14221
PS352R	positive	IgM	ν	0.315814	0.208335	0.397578
PS352R	positive	IgM	ln[Ag]°	-12.8481	-14.047	-12.1598
PN11	negative	IgM	ln(Cn)	5.7918	5.36438	6.24489
PN11	negative	IgM	ν	0.26875	0.224043	0.308585
PN11	negative	IgM	ln[Ag]°	-11.8557	-12.1401	-11.585
PN12	negative	IgM	ln(Cn)
PN12	negative	IgM	ν
PN12	negative	IgM	ln[Ag]°
PN13	negative	IgM	ln(Cn)
PN13	negative	IgM	ν
PN13	negative	IgM	ln[Ag]°
PN14	negative	IgM	ln(Cn)	5.6478	4.38021	7.29055
PN14	negative	IgM	ν	0.255935	0.100711	0.365675
PN14	negative	IgM	ln[Ag]°	-11.58	-12.9362	-10.5783
PN15	negative	IgM	ln(Cn)
PN15	negative	IgM	ν
PN15	negative	IgM	ln[Ag]°
PN16	negative	IgM	ln(Cn)
PN16	negative	IgM	ν
PN16	negative	IgM	ln[Ag]°
PN17	negative	IgM	ln(Cn)
PN17	negative	IgM	ν
PN17	negative	IgM	ln[Ag]°
PN18	negative	IgM	ln(Cn)
PN18	negative	IgM	ν
PN18	negative	IgM	ln[Ag]°
PN19	negative	IgM	ln(Cn)
PN19	negative	IgM	ν
PN19	negative	IgM	ln[Ag]°
PN20	negative	IgM	ln(Cn)	5.1987	4.28938	6.20635
PN20	negative	IgM	ν	0.260222	0.159102	0.339623
PN20	negative	IgM	ln[Ag]°	-11.9612	-13.6253	-11.1848
